# Supplementary material for: The role of ecological niche evolution on diversification patterns of birds distinctly distributed between the Amazonia and Atlantic rainforests
Source: PLoS One. 2020 Oct 13;15(10):e0238729. doi: 10.1371/journal.pone.0238729 (PMC7553277; doi:10.1371/journal.pone.0238729)
Supplement: S1 Data — (TXT) [file pone.0238729.s001.txt]

Species	Long	Lat
Amazona farinosa_AM	-69.168872	-12.59599
Amazona farinosa_AM	-73.75111	6.934444
Amazona farinosa_AM	-79.17744	-0.25234
Amazona farinosa_AM	-73.2067108	-3.6673389
Amazona farinosa_AM	-78.5555	0.97105
Amazona farinosa_AM	-67.516667	-15.1
Amazona farinosa_AM	-67.137778	-15.258611
Amazona farinosa_AM	-68.353056	-13.753056
Amazona farinosa_AM	-54.8575058	-3.0190173
Amazona farinosa_AM	-57.88333	5.66667
Amazona farinosa_AM	-73.087833	-12.575833
Amazona farinosa_AM	-76.1499256	-0.6378269
Amazona farinosa_AM	-84.104	10.3617
Amazona farinosa_AM	-73.7902778	-10.3966667
Amazona farinosa_AM	-85.7213	14.1081
Amazona farinosa_AM	-69.25	-12.83333
Amazona farinosa_AM	-84.0011001	10.4622711
Amazona farinosa_AM	-69.2944	-12.8377
Amazona farinosa_AM	-83.5676765	8.5307749
Amazona farinosa_AM	-71.4079548	-11.8883688
Amazona farinosa_AM	-61.9281507	7.9657532
Amazona farinosa_AM	-60.25	-2.5
Amazona farinosa_AM	-71.1529541	-12.0339482
Amazona farinosa_AM	-72.8470802	-3.447796
Amazona farinosa_AM	-68.8708878	-11.1432429
Amazona farinosa_AM	-78.5992241	0.9122272
Amazona farinosa_AM	-61.75	8.166667
Amazona farinosa_AM	-76.3212	-0.47395
Amazona farinosa_AM	-77.732338	8.019637
Amazona farinosa_AM	-76.4	-5.083333
Amazona farinosa_AM	-72.78	9.58
Amazona farinosa_AM	-64.88	7.63
Amazona farinosa_AM	-72	10.1
Amazona farinosa_AM	-69.5833683	-13.0804815
Amazona farinosa_AM	-75.5	-0.533333
Amazona farinosa_AM	-79.85	0.616667
Amazona farinosa_AM	-79.583333	-1.333333
Amazona farinosa_AM	-75.73333	-7.15
Amazona farinosa_AM	-84.427141	10.323807
Amazona farinosa_AM	-84.651201	9.7056941
Amazona farinosa_AM	-75.47	1.5
Amazona farinosa_AM	-56.7	-14.5
Amazona farinosa_AM	-72.33	11.15
Amazona farinosa_AM	-73.07	8.62
Amazona farinosa_AM	-73.23	9.83
Amazona farinosa_AM	-71.83	10.9
Amazona farinosa_AM	-73.95	8.25
Amazona farinosa_AM	-74.08	8.25
Amazona farinosa_AM	-74.57	8.33
Amazona farinosa_AM	-75.35	7.58
Amazona farinosa_AM	-76.13	8.28
Amazona farinosa_AM	-76.28	7.85
Amazona farinosa_AM	-76.27	7.75
Amazona farinosa_AM	-73.7	7.43
Amazona farinosa_AM	-75.35	9.5
Amazona farinosa_AM	-77.07	8.02
Amazona farinosa_AM	-57.93	5.75
Amazona farinosa_AM	-59.6333	7.6167
Amazona farinosa_AM	-76.3	0.333333
Amazona farinosa_AM	-64.91667	7.33333
Amazona farinosa_AM	-71.2447	-12.6525
Amazona farinosa_AM	-68.533333	-14.616667
Amazona farinosa_AM	-59.24252	2.03502
Amazona farinosa_AM	-67.6967239	-14.552617
Amazona farinosa_AM	-71.3862537	-12.8703178
Amazona farinosa_AM	-60.483333	7.366667
Amazona farinosa_AM	-68.887	-12.5253
Amazona farinosa_AM	-64.13083	-17.4275
Amazona farinosa_AM	-59.2567	-5.80333
Amazona farinosa_AM	-79.192	0.258
Amazona farinosa_AM	-59.733333	-2.45
Amazona farinosa_AM	-68.8	-12.7
Amazona farinosa_AM	-71.75	9.35
Amazona farinosa_AM	-59.566667	3.416667
Amazona farinosa_AM	-79.27	-0.33
Amazona farinosa_AM	-67.233333	-15.033333
Amazona farinosa_AM	-59.5	3.3
Amazona farinosa_AM	-66.85	-14.82
Amazona farinosa_AM	-83.6297917	10.0676389
Amazona farinosa_AM	-78.45	1.43
Amazona farinosa_AM	-76.516667	0.5
Amazona farinosa_AM	-85.916667	13.016667
Amazona farinosa_AM	-79.75	0.366667
Amazona farinosa_AM	-79.2863333	9.0879722
Amazona farinosa_AM	-58.68	6.38
Amazona farinosa_AM	-82.3210716	9.4224756
Amazona farinosa_AM	-79.05	9.15
Amazona farinosa_AM	-69	-13.666667
Amazona farinosa_AM	-72.65	-12.98
Amazona farinosa_AM	-59.5	-1.983333
Amazona farinosa_AM	-60	-2.433333
Amazona farinosa_AM	-74.53333	7.03083
Amazona farinosa_AM	-79.64926	9.07767
Amazona farinosa_AM	-84.0340118	10.4496757
Amazona farinosa_AM	-69.5386505	-11.4238985
Amazona farinosa_AM	-77.41911	7.0892
Amazona farinosa_AM	-71.0105	4.89462
Amazona farinosa_AM	-84.033941	10.3028725
Amazona farinosa_AM	-83.58923	8.480172
Amazona farinosa_AM	-79.9918289	9.3263989
Amazona farinosa_AM	-79.9223	9.27842
Amazona farinosa_AM	-77.3976	-1.03292
Amazona farinosa_AM	-83.5085	10.533
Amazona farinosa_AM	-84.3748096	10.3777126
Amazona farinosa_AM	-79.7173	9.1319
Amazona farinosa_AM	-83.9134	10.1737
Amazona farinosa_AM	-55.9322205	-9.6145949
Amazona farinosa_AM	-77.6678	7.861
Amazona farinosa_AM	-76.3635206	-0.5233453
Amazona farinosa_AM	-83.1900089	9.9245171
Amazona farinosa_AM	-68.9801361	-12.5189873
Amazona farinosa_AM	-76.25	-0.67
Amazona farinosa_AM	-79.6780014	9.0915876
Amazona farinosa_AM	-79.212824	0.526068
Amazona farinosa_AM	-62.7572	7.91055
Amazona farinosa_AM	-72.4247	10.4685
Amazona farinosa_AM	-75.2166	8.05
Amazona farinosa_AM	-77.85	1.9
Amazona farinosa_AM	-79.3636	-0.58881
Amazona farinosa_AM	-82.6896	9.63832
Amazona farinosa_AM	-61.434	5.95081
Amazona farinosa_AM	-84.125249	10.689116
Amazona farinosa_AM	-76.4609	-0.46628
Amazona farinosa_AM	-84.2324	13.5038
Amazona farinosa_AM	-62.866667	-10.297933
Amazona farinosa_AM	-84.596529	9.7965234
Amazona farinosa_AM	-76.440383	-0.524507
Amazona farinosa_AM	-68.851	-14.072
Amazona farinosa_AM	-78.7762	-0.05588
Amazona farinosa_AM	-70.7002243	-12.3514552
Amazona farinosa_AM	-56.207119	4.7226072
Amazona farinosa_AM	-70.5211111	-2.7180556
Amazona farinosa_AM	-83.33523	8.71942
Amazona farinosa_AM	-70.8302307	-12.2675474
Amazona farinosa_AM	-76.3974008	-0.6745278
Amazona farinosa_AM	-73.2410431	-4.3351997
Amazona farinosa_AM	-84.611415	9.758341
Amazona farinosa_AM	-82.7795994	9.6352385
Amazona farinosa_AM	-83.1311417	8.365391
Amazona farinosa_AM	-85.0177	10.6869
Amazona farinosa_AM	-77.369	8.65145
Amazona farinosa_AM	-78.9891	9.28898
Amazona farinosa_AM	-83.8760233	9.3087416
Amazona farinosa_AM	-84.3427	10.9836
Amazona farinosa_AM	-79.9731611	9.1892194
Amazona farinosa_AM	-73.7381744	-10.380041
Amazona farinosa_AM	-83.4018731	8.5276246
Amazona farinosa_AM	-67.26	2.55
Amazona farinosa_AM	-83.9218998	10.1811747
Amazona farinosa_AM	-83.9715	10.3522
Amazona farinosa_AM	-77.5763889	0.2372222
Amazona farinosa_AM	-72.42372	0.21311
Amazona farinosa_AM	-75.35222	9.53417
Amazona farinosa_AM	-83.9383	10.1618
Amazona farinosa_AM	-76.7316	-1.10475
Amazona farinosa_AM	-71.1831	-12.5469
Amazona farinosa_AM	-84.2061639	10.6863639
Amazona farinosa_AM	-70.1065364	-4.0360433
Amazona farinosa_AM	-59.8439026	-13.4270236
Amazona farinosa_AM	-67.9064941	6.2047253
Amazona farinosa_AM	-85.0428	10.1413
Amazona farinosa_AM	-79.2053	9.29437
Amazona farinosa_AM	-83.1915	8.71216
Amazona farinosa_AM	-61.6596675	8.0511685
Amazona farinosa_AM	-74.8552877	5.8922594
Amazona farinosa_AM	-71.4933	-13.0242
Amazona farinosa_AM	-72.8946333	-3.1694917
Amazona farinosa_AM	-56.0985	-9.87794
Amazona farinosa_AM	-61.8564	8.03335
Amazona farinosa_AM	-84.1552708	9.4166917
Amazona farinosa_AM	-60.0255	-2.0528
Amazona farinosa_AM	-60.099	-2.47777
Amazona farinosa_AM	-84.7499514	10.9624581
Amazona farinosa_AM	-73.76808	-4.91432
Amazona farinosa_AM	-84.391	11.1164
Amazona farinosa_AM	-85.193187	10.6782233
Amazona farinosa_AM	-72.5623	10.3214
Amazona farinosa_AM	-58.6949825	4.6827367
Amazona farinosa_AM	-69.0811086	-12.6077573
Amazona farinosa_AM	-67.94141	-14.35832
Amazona farinosa_AM	-73.7848878	-4.8998841
Amazona farinosa_AM	-70.9744263	-12.2299706
Amazona farinosa_AM	-73.2315159	-4.3118346
Amazona farinosa_AM	-58.9100647	4.245758
Amazona farinosa_AM	-70.0613	1.1605
Amazona farinosa_AM	-84.4399605	11.1356563
Amazona farinosa_AM	-69.0493861	-12.5367862
Amazona farinosa_AM	-61.5495	6.49742
Amazona farinosa_AM	-79.1304	0.13209
Amazona farinosa_AM	-69.6119	-13.1372
Amazona farinosa_AM	-60.7341	-9.15879
Amazona farinosa_AM	-79.2627	0.11622
Amazona farinosa_AM	-77.3484278	3.9325034
Amazona farinosa_AM	-77.7339	7.77403
Amazona farinosa_AM	-76.8594	-2.54166
Amazona farinosa_AM	-80.6709041	8.9741547
Amazona farinosa_AM	-84.6489072	10.4229617
Amazona farinosa_AM	-70.101866	-12.559929
Amazona farinosa_AM	-70.1947	1.26778
Amazona farinosa_AM	-84.6419281	10.4469717
Amazona farinosa_AM	-69.4777	-12.6254
Amazona farinosa_AM	-70.68319	-12.43287
Amazona farinosa_AM	-77.4009562	6.0849114
Amazona farinosa_AM	-73.46899	4.06027
Amazona farinosa_AM	-67.877755	3.8849112
Amazona farinosa_AM	-72.45139	0.07417
Amazona farinosa_AM	-68.05889	4.50778
Amazona farinosa_AM	-67.90889	4.53639
Amazona farinosa_AM	-65.58	3.13
Amazona farinosa_AM	-61.4214	6.18079
Amazona farinosa_AM	-84.6041	9.64615
Amazona farinosa_AM	-76.3740048	-0.486637
Amazona farinosa_AM	-84.122981	10.423849
Amazona farinosa_AM	-62.6727	8.37216
Amazona farinosa_AM	-67.1216	-15.0755
Amazona farinosa_AM	-83.6848	8.69263
Amazona farinosa_AM	-77.9301	8.17615
Amazona farinosa_AM	-83.0673	9.91973
Amazona farinosa_AM	-63.4131	-3.9081
Amazona farinosa_AM	-84.0088463	10.3331586
Amazona farinosa_AM	-78.0865288	8.7485172
Amazona farinosa_AM	-69.2417	-12.7773
Amazona farinosa_AM	-82.657	9.63387
Amazona farinosa_AM	-85.4258667	10.9893833
Amazona farinosa_AM	-84.7550561	10.4656949
Amazona farinosa_AM	-78.986024	9.346102
Amazona farinosa_AM	-71.39124	-12.79576
Amazona farinosa_AM	-83.3196	8.41086
Amazona farinosa_AM	-83.5287	10.5924
Amazona farinosa_AM	-83.7451859	9.1643165
Amazona farinosa_AM	-83.9189645	10.3243756
Amazona farinosa_AM	-76.884	3.61609
Amazona farinosa_AM	-69.3441582	-12.7888682
Amazona farinosa_AM	-73.4587	-4.43952
Amazona farinosa_AM	-58.812	3.192
Amazona farinosa_AM	-66.85	-10.667
Amazona farinosa_AM	-67.7951717	5.2183147
Amazona farinosa_AM	-75.5706918	6.207797
Amazona farinosa_AM	-72.9174	-3.25788
Amazona farinosa_AM	-75.6861111	-7.2188889
Amazona farinosa_AM	-58.6813705	4.6608276
Amazona farinosa_AM	-75.6562	-7.13348
Amazona farinosa_AM	-56.0309601	-9.7652276
Amazona farinosa_AM	-58.68536	4.671558
Amazona farinosa_AM	-73.2539	-2.01883
Amazona farinosa_AM	-67.9088026	-14.1624188
Amazona farinosa_AM	-72.5704	10.3641
Amazona farinosa_AM	-83.5914516	10.2199905
Amazona farinosa_AM	-70.7128	-12.4111
Amazona farinosa_AM	-83.3438291	8.4566278
Amazona farinosa_AM	-72.0991	5.62718
Amazona farinosa_AM	-69.2766	-11.5896
Amazona farinosa_AM	-69.8749	-12.6634
Amazona farinosa_AM	-61.3720322	6.354241
Amazona farinosa_AM	-56.315282	-4.5567201
Amazona farinosa_AM	-84.0717602	9.988124
Amazona farinosa_AM	-78.7368	-0.02227
Amazona farinosa_AM	-71.7287	7.5737
Amazona farinosa_AM	-71.0456	6.8783
Amazona farinosa_AM	-83.5743713	14.0633202
Amazona farinosa_AM	-84.5961857	9.5699437
Amazona farinosa_AM	-76.1449	-0.44211
Amazona farinosa_AM	-84.59744	10.38775
Amazona farinosa_AM	-77.3205328	0.0290794
Amazona farinosa_AM	-87.0064071	14.0071615
Amazona farinosa_AM	-77.9737	8.50039
Amazona farinosa_AM	-74.32	6.05859
Amazona farinosa_AM	-58.996979	4.124203
Amazona farinosa_AM	-85.3205	14.4127
Amazona farinosa_AM	-69.516667	-11.45
Amazona farinosa_AM	-83.8389008	9.2405719
Amazona farinosa_AM	-84.1093884	9.9482904
Amazona farinosa_AM	-72.82753	-5.82735
Amazona farinosa_AM	-78.58	1.03
Amazona farinosa_AM	-77.05266	8.21628
Amazona farinosa_AM	-77.14145	8.28373
Amazona farinosa_AM	-84.8034668	10.8918147
Amazona farinosa_AM	-72.437	10.4759
Amazona farinosa_AM	-75.3146	5.74772
Amazona farinosa_AM	-77.27054	6.031
Amazona farinosa_AM	-74.3582	-5.27114
Amazona farinosa_AM	-61.6263	6.72094
Amazona farinosa_AM	-83.5201907	10.5647759
Amazona farinosa_AM	-73.6437607	-4.9016372
Amazona farinosa_AM	-83.7349	8.62076
Amazona farinosa_AM	-68.7	-12.517
Amazona farinosa_AM	-69.683	-13.503
Amazona farinosa_AM	-65.525	-9.786
Amazona farinosa_AM	-84.178065	10.310307
Amazona farinosa_AM	-67.9628538	-14.1859267
Amazona farinosa_AM	-77.6812	7.75772
Amazona farinosa_AM	-83.6011	8.77358
Amazona farinosa_AM	-75.4705811	-0.6097297
Amazona farinosa_AM	-83.4849358	8.708644
Amazona farinosa_AM	-83.5856	8.6932
Amazona farinosa_AM	-83.4415054	8.4427375
Amazona farinosa_AM	-75.2	7.99
Amazona farinosa_AM	-84.3475	13.5966
Amazona farinosa_AM	-64.228713	-17.404819
Amazona farinosa_AM	-77.524209	-1.0475052
Amazona farinosa_AM	-79.7742605	9.2587648
Amazona farinosa_AM	-69.1844838	-11.2767249
Amazona farinosa_AM	-76.12813	-0.3975646
Amazona farinosa_AM	-75.8825684	-0.6262082
Amazona farinosa_AM	-83.725	12.5539
Amazona farinosa_AM	-79.5459	8.995
Amazona farinosa_AM	-71.0238647	-12.1829921
Amazona farinosa_AM	-77.822461	8.316074
Amazona farinosa_AM	-69.4097114	-12.8769485
Amazona farinosa_AM	-83.4546	10.4286
Amazona farinosa_AM	-72.93472	0.24833
Amazona farinosa_AM	-82.3837	9.39662
Amazona farinosa_AM	-78.448758	8.789365
Amazona farinosa_AM	-61.4031	6.04855
Amazona farinosa_AM	-67.1208333	-15.0916667
Amazona farinosa_AM	-83.9032745	10.5721971
Amazona farinosa_AM	-83.7708	10.4417
Amazona farinosa_AM	-68.5684204	-12.4338944
Amazona farinosa_AM	-76.0635	-0.48039
Amazona farinosa_AM	-83.1541077	8.6405224
Amazona farinosa_AM	-84.3853	11.0652
Amazona farinosa_AM	-76.9396872	-1.0101126
Amazona farinosa_AM	-56.1478615	4.6729267
Amazona farinosa_AM	-75.5523583	10.4205726
Amazona farinosa_AM	-85.053467	11.032217
Amazona farinosa_AM	-67.5834	5.64148
Amazona farinosa_AM	-82.9138	9.7879
Amazona farinosa_AM	-84.4437	10.4811
Amazona farinosa_AM	-73.8428134	-5.5513142
Amazona farinosa_AM	-79.822989	9.16012
Amazona farinosa_AM	-83.670799	8.680461
Amazona farinosa_AM	-84.0317	10.558
Amazona farinosa_AM	-83.8113499	11.9967582
Amazona farinosa_AM	-79.5291	9.52575
Amazona farinosa_AM	-73.5389591	-4.4540316
Amazona farinosa_AM	-85.4464	10.8732
Amazona farinosa_AM	-73.77528	5.95694
Amazona farinosa_AM	-83.73831	10.55735
Amazona farinosa_AM	-64.889001	-14.849059
Amazona farinosa_AM	-77.6898	7.89875
Amazona farinosa_AM	-74.2653	-8.90556
Amazona farinosa_AM	-83.6051416	10.1332608
Amazona farinosa_AM	-73.0412292	-3.5627653
Amazona farinosa_AM	-73.0568075	-3.0687153
Amazona farinosa_AM	-71.4858333	-2.6105556
Amazona farinosa_AM	-68.8415	-13.04
Amazona farinosa_AM	-79.9028778	9.2525807
Amazona farinosa_AM	-76.8528	7.49524
Amazona farinosa_AM	-83.11465	9.55953
Amazona farinosa_AM	-68.19778	4.55889
Amazona farinosa_AM	-75.1427078	7.1059348
Amazona farinosa_AM	-69.623326	-13.176341
Amazona farinosa_AM	-58.5752316	-3.0443469
Amazona farinosa_AM	-59.5825406	-4.3982659
Amazona farinosa_AM	-85.486864	10.99394
Amazona farinosa_AM	-76.019579	-0.540886
Amazona farinosa_AM	-71.3705	-12.7175
Amazona farinosa_AM	-68.8639711	-12.4782889
Amazona farinosa_AM	-58.99993	4.0447
Amazona farinosa_AM	-73.7194	-1.6791
Amazona farinosa_AM	-83.7805985	12.5408045
Amazona farinosa_AM	-72.39865	-0.59937
Amazona farinosa_AM	-75.5667	6.5
Amazona farinosa_AM	-77.3667	6.5706
Amazona farinosa_AM	-83.6001	8.77025
Amazona farinosa_AM	-75.88	5.66
Amazona farinosa_AM	-83.9436	10.5554
Amazona farinosa_AM	-73.6681	-11.2556
Amazona farinosa_AM	-70.2125931	1.2495957
Amazona farinosa_AM	-70.221	-3.84028
Amazona farinosa_AM	-70.19826	-12.58581
Amazona farinosa_AM	-67.5087	-14.6527
Amazona farinosa_AM	-85.7735	10.447
Amazona farinosa_AM	-48.7616158	-3.8303423
Amazona farinosa_AM	-78.0302307	8.3050681
Amazona farinosa_AM	-71.1920071	-12.0425104
Amazona farinosa_AM	-84.0063	14.0407
Amazona farinosa_AM	-72.8654802	-3.4505483
Amazona farinosa_AM	-77.7008915	7.9405761
Amazona farinosa_AM	-84.1988	13.1099
Amazona farinosa_AM	-66.0951	-11.0202
Amazona farinosa_AM	-74.2369444	5.93
Amazona farinosa_AM	-58.1615471	6.8068925
Amazona farinosa_AM	-82.1317291	9.2290718
Amazona farinosa_AM	-61.4125	6.00557
Amazona farinosa_AM	-61.3248	6.30661
Amazona farinosa_AM	-70.7598	-12.3001
Amazona farinosa_AM	-83.2947076	8.5314526
Amazona farinosa_AM	-76.9831753	-0.4710335
Amazona farinosa_AM	-85.0122929	10.7203214
Amazona farinosa_AM	-82.9413	9.85048
Amazona farinosa_AM	-68.733	-13.633
Amazona farinosa_AM	-83.9448166	9.3143
Amazona farinosa_AM	-67.9189	-14.4294
Amazona farinosa_AM	-69.2979	-14.1882
Amazona farinosa_AM	-66.1402702	-11.0465954
Amazona farinosa_AM	-75.6652451	-0.6553888
Amazona farinosa_AM	-83.4693789	8.8782183
Amazona farinosa_AM	-73.7365565	-4.9166708
Amazona farinosa_AM	-73.8487244	-10.3248835
Amazona farinosa_AM	-74.1889	-9.375
Amazona farinosa_AM	-76.6207123	-0.4002424
Amazona farinosa_AM	-61.4367486	5.901635
Amazona farinosa_AM	-58.6314	6.61231
Amazona farinosa_AM	-64.8611348	7.2513701
Amazona farinosa_AM	-72.60973	0.16722
Amazona farinosa_AM	-69.2015076	-12.603921
Amazona farinosa_AM	-83.0553	8.33312
Amazona farinosa_AM	-66.803	-15.916
Amazona farinosa_AM	-61.5871239	4.4456819
Amazona farinosa_AM	-75.4213089	-10.9930515
Amazona farinosa_AM	-79.1227	0.08909
Amazona farinosa_AM	-67.8048	-14.5016
Amazona farinosa_AM	-73.3768272	6.8521911
Amazona farinosa_AM	-73.8552475	-10.3215508
Amazona farinosa_AM	-59.975481	-2.9300332
Amazona farinosa_AM	-84.3718699	10.425592
Amazona farinosa_AM	-73.8775635	-4.5654736
Amazona farinosa_AM	-83.1788635	9.9333441
Amazona farinosa_AM	-55.1613558	5.844297
Amazona farinosa_AM	-83.9012146	11.0746461
Amazona farinosa_AM	-70.132043	-13.194839
Amazona farinosa_AM	-61.4694	6.15005
Amazona farinosa_AM	-58.8933	4.47499
Amazona farinosa_AM	-73.4298706	-4.4453397
Amazona farinosa_AM	-56.3874149	-4.6243895
Amazona farinosa_AM	-64.9404	-9.62208
Amazona farinosa_AM	-65.3681803	-9.6996662
Amazona farinosa_AM	-72.7069444	2.5708333
Amazona farinosa_AM	-64.7711527	-17.1146247
Amazona farinosa_AM	-55.9401941	-9.5888171
Amazona farinosa_AM	-60.9432517	-2.71866
Amazona farinosa_AM	-73.5841	-11.2731
Amazona farinosa_AM	-83.8196754	12.0196772
Amazona farinosa_AM	-73.1579	-6.3175
Amazona farinosa_AM	-84.0560729	13.4776312
Amazona farinosa_AM	-85.75296	10.847821
Amazona farinosa_AM	-83.12257	8.50469
Amazona farinosa_AM	-84.1618352	10.2038227
Amazona farinosa_AM	-85.3603	10.5229
Amazona farinosa_AM	-73.8549042	-4.5837828
Amazona farinosa_AM	-85.1278	10.4525
Amazona farinosa_AM	-54.1046	-12.1441
Amazona farinosa_AM	-66.415	-16.232
Amazona farinosa_AM	-66.245	-16.764
Amazona farinosa_AM	-80.1432037	8.3535024
Amazona farinosa_AM	-67.6665	-11.8476
Amazona farinosa_AM	-77.7405687	8.1624754
Amazona farinosa_AM	-83.5638	9.83193
Amazona farinosa_AM	-68.8331223	-12.8424314
Amazona farinosa_AM	-69.1342163	-12.0195989
Amazona farinosa_AM	-74.0736	-5.04073
Amazona farinosa_AM	-72.6325	0.53444
Amazona farinosa_AM	-59.7663	8.28736
Amazona farinosa_AM	-79.0527463	0.0876245
Amazona farinosa_AM	-71.721389	-11.856389
Amazona farinosa_AM	-84.2967	9.48159
Amazona farinosa_AM	-85.019577	13.700443
Amazona farinosa_AM	-79.85	-0.617
Amazona farinosa_AM	-75.5	6.5166
Amazona farinosa_AM	-77.8848267	2.5706246
Amazona farinosa_AM	-71.0156	6.9744
Amazona farinosa_AM	-76.2667	1.1333
Amazona farinosa_AM	-75.8317566	-0.6488112
Amazona farinosa_AM	-83.8370991	12.2696218
Amazona farinosa_AM	-85.1685905	10.8470889
Amazona farinosa_AM	-72.4511	10.3988
Amazona farinosa_AM	-82.8345	9.70596
Amazona farinosa_AM	-81.7049789	7.6427724
Amazona farinosa_AM	-74.0277243	-5.6233403
Amazona farinosa_AM	-59.8142	-3.66478
Amazona farinosa_AM	-69.5080067	-12.9246149
Amazona farinosa_AM	-85.0130775	13.7101
Amazona farinosa_AM	-84.1933823	10.7754699
Amazona farinosa_AM	-80.1332	8.61683
Amazona farinosa_AM	-79.977354	9.345444
Amazona farinosa_AM	-58.5506667	5.9855
Amazona farinosa_AM	-63.596	-17.732
Amazona farinosa_AM	-85.3423	10.7715
Amazona farinosa_AM	-83.0099	8.30638
Amazona farinosa_AM	-78.1565877	8.2482501
Amazona farinosa_AM	-75.2189	-0.55937
Amazona farinosa_AM	-70.5433	-12.5209
Amazona farinosa_AM	-78.6106	9.03429
Amazona farinosa_AM	-66.3815	2.60286
Amazona farinosa_AM	-82.9144	8.33448
Amazona farinosa_AM	-84.4783	11.048
Amazona farinosa_AM	-71.6751	7.73282
Amazona farinosa_AM	-64.505	-17.383
Amazona farinosa_AM	-71.0279846	-12.3625391
Amazona farinosa_AM	-83.4906	10.3879
Amazona farinosa_AM	-65.7711	-12.8193
Amazona farinosa_AM	-79.7766	9.34228
Amazona farinosa_AM	-74.679	5.43803
Amazona farinosa_AM	-77.5846	-0.6644
Amazona farinosa_AM	-77.2583	-6.01329
Amazona farinosa_AM	-84.8625183	10.4689064
Amazona farinosa_AM	-69.1273	-12.9158
Amazona farinosa_AM	-76.5403748	-0.4476883
Amazona farinosa_AM	-84.4794	10.531
Amazona farinosa_AM	-58.9169	4.65956
Amazona farinosa_AM	-78.7790537	1.7901368
Amazona farinosa_AM	-83.4265	10.3893
Amazona farinosa_AM	-83.8624	9.25461
Amazona farinosa_AM	-71.57185	1.1276
Amazona farinosa_AM	-85.4462	11.076
Amazona farinosa_AM	-58.5791016	6.1511366
Amazona farinosa_AM	-72.489117	10.264371
Amazona farinosa_AM	-76.91495	2.51901
Amazona farinosa_AM	-77.35	6
Amazona farinosa_AM	-76.4975	3.8927
Amazona farinosa_AM	-72.61945	0.49869
Amazona farinosa_AM	-70.7843081	-3.9380216
Amazona farinosa_AM	-75.5571	-7.30539
Amazona farinosa_AM	-77.8023333	-0.646
Amazona farinosa_AM	-72.2914124	-3.6121069
Amazona farinosa_AM	-83.2517016	8.6579289
Amazona farinosa_AM	-62.363	9.43755
Amazona farinosa_AM	-78.727	0.84844
Amazona farinosa_AM	-61.43628	7.01042
Amazona farinosa_AM	-66.3799767	4.9983693
Amazona farinosa_AM	-82.9715	8.82143
Amazona farinosa_AM	-73.3006096	-4.3338589
Amazona farinosa_AM	-79.852245	9.146434
Amazona farinosa_AM	-84.0000916	12.833226
Amazona farinosa_AM	-77.179	-6.02312
Amazona farinosa_AM	-83.8453817	10.2197793
Amazona farinosa_AM	-73.0537605	-3.5810974
Amazona farinosa_AM	-61.5311623	-1.8960429
Amazona farinosa_AM	-74.1484451	-5.1396728
Amazona farinosa_AM	-64.404	-17.383
Amazona farinosa_AM	-63.41	-8.34624
Amazona farinosa_AM	-65.4712844	-17.0645001
Amazona farinosa_AM	-78.9942	0.12278
Amazona farinosa_AM	-77.3547	-0.90359
Amazona farinosa_AM	-56.6315	-13.5407
Amazona farinosa_AM	-69.508009	-12.8683106
Amazona farinosa_AM	-59.31067	3.75134
Amazona farinosa_AM	-80.0820923	8.3827138
Amazona farinosa_AM	-77.8837109	8.046312
Amazona farinosa_AM	-72.9169444	-2.7927778
Amazona farinosa_AM	-73.0186	-2.88528
Amazona farinosa_AM	-73.7667	-10.7167
Amazona farinosa_AM	-58.2662	6.295
Amazona farinosa_AM	-74.2398169	-4.7076012
Amazona farinosa_AM	-73.1671	-3.6148323
Amazona farinosa_AM	-69.5195806	-12.9578583
Amazona farinosa_AM	-76.859022	8.0581056
Amazona farinosa_AM	-77.7297306	-0.694954
Amazona farinosa_AM	-76.2076	-0.64675
Amazona farinosa_AM	-78.0394	-2.23464
Amazona farinosa_AM	-74.855	2.7975
Amazona farinosa_AM	-72.7487183	-3.3502925
Amazona farinosa_AM	-76.252	-0.51772
Amazona farinosa_AM	-75.2775	-0.4764
Amazona farinosa_AM	-59.506	3.381
Amazona farinosa_AM	-66.842	-15.901
Amazona farinosa_AM	-63.581	-18.122
Amazona farinosa_AM	-78.4655678	8.9542748
Amazona farinosa_AM	-84.4855499	10.0946141
Amazona farinosa_AM	-77.0667	7.83333
Amazona farinosa_AM	-71.4505	8.75742
Amazona farinosa_AM	-84.0476	9.49201
Amazona farinosa_AM	-75.0393677	-0.0494385
Amazona farinosa_AM	-61.6279	4.5601
Amazona farinosa_AM	-85.3385	10.3451
Amazona farinosa_AM	-85.0124	10.6697
Amazona farinosa_AM	-77.4190664	6.1112289
Amazona farinosa_AM	-77.873358	8.387246
Amazona farinosa_AM	-63.6987305	-17.4764322
Amazona farinosa_AM	-63.796257	-17.6049752
Amazona farinosa_AM	-67.8367352	2.810814
Amazona farinosa_AM	-71.2709	-11.9527
Amazona farinosa_AM	-69.9657	-4.26288
Amazona farinosa_AM	-70.2094	-4.31605
Amazona farinosa_AM	-67.6037264	5.6499274
Amazona farinosa_AM	-69.8991394	-12.6577578
Amazona farinosa_AM	-70.8991667	-3.1988889
Amazona farinosa_AM	-75.9981	-0.93088
Amazona farinosa_AM	-74.9463272	-9.437039
Amazona farinosa_AM	-69.4462967	-12.8188315
Amazona farinosa_AM	-60.0185588	-2.2353599
Amazona farinosa_AM	-74.084	-4.80068
Amazona farinosa_AM	-68.769	-12.4092
Amazona farinosa_AM	-82.405	9.43
Amazona farinosa_AM	-60.915	-13.6
Amazona farinosa_AM	-84.2163849	13.5078231
Amazona farinosa_AM	-84.7678	13.6273
Amazona farinosa_AM	-69.676755	-12.0469872
Amazona farinosa_AM	-71.5375	-3.85329
Amazona farinosa_AM	-82.2491	9.33898
Amazona farinosa_AM	-77.7108564	8.2072861
Amazona farinosa_AM	-58.7684	4.55309
Amazona farinosa_AM	-82.9394388	8.6259996
Amazona farinosa_AM	-82.4177	8.44561
Amazona farinosa_AM	-72.60861	0.18194
Amazona farinosa_AM	-63.6686	-17.4724
Amazona farinosa_AM	-56.1366667	-9.99
Amazona farinosa_AM	-69.6368	-13.2774
Amazona farinosa_AM	-73.474611	-11.416028
Amazona farinosa_AM	-76.8713379	-0.4476883
Amazona farinosa_AM	-77.2355604	-0.8415594
Amazona farinosa_AM	-74.38	-9.19
Amazona farinosa_AM	-75.2454	1.36218
Amazona farinosa_AM	-84.1072083	13.4777769
Amazona farinosa_AM	-74.8441	-10.8619
Amazona farinosa_AM	-55.7528687	3.1542283
Amazona farinosa_AM	-65.4191208	-16.971838
Amazona farinosa_AM	-69.2386	-11.0504
Amazona farinosa_AM	-73.1315231	-4.0040002
Amazona farinosa_AM	-79.4105	9.20797
Amazona farinosa_AM	-72.92333	0.26056
Amazona farinosa_AM	-70.7581	-3.93773
Amazona farinosa_AM	-73.7603	-5.8583
Amazona farinosa_AM	-73.3102226	-4.3012217
Amazona farinosa_AM	-83.7456	12.645
Amazona farinosa_AM	-74.5569992	-5.8475947
Amazona farinosa_AM	-74.2614	6.0495
Amazona farinosa_AM	-77.7612305	-3.1117199
Amazona farinosa_AM	-60.9357	-2.64265
Amazona farinosa_AM	-73.4565	-11.9778
Amazona farinosa_AM	-77.3705292	6.1815156
Amazona farinosa_AM	-52.014116	0.897409
Amazona farinosa_AM	-59.9115157	-2.017361
Amazona farinosa_AM	-73.7611771	-10.7699949
Amazona farinosa_AM	-51.9763	-1.97418
Amazona farinosa_AM	-61.4328	7.00712
Amazona farinosa_AM	-75.751152	-0.635373
Amazona farinosa_AM	-85.3624	10.9196
Amazona farinosa_AM	-56.0412598	-9.6966035
Amazona farinosa_AM	-83.6925	8.57695
Amazona farinosa_AM	-70.0393	-4.14573
Amazona farinosa_AM	-84.8103333	10.4743081
Amazona farinosa_AM	-85.0706	9.65051
Amazona farinosa_AM	-71.1667	-11.1833
Amazona farinosa_AM	-69.5163345	-13.0182726
Amazona farinosa_AM	-70.306	-12.949
Amazona farinosa_AM	-73.659963	-4.593657
Amazona farinosa_AM	-74.4275	9.24745
Amazona farinosa_AM	-74.085856	-5.151257
Amazona farinosa_AM	-84.272136	10.893173
Amazona farinosa_AM	-65.7	-9.867
Amazona farinosa_AM	-84.790634	10.3410134
Amazona farinosa_AM	-74.71	6.5
Amazona farinosa_AM	-84.261	9.98549
Amazona farinosa_AM	-71.42432	-12.97113
Amazona farinosa_AM	-78.2015293	8.2207382
Amazona farinosa_AM	-58.5802623	-15.4510274
Amazona farinosa_AM	-71.8101385	-3.3173404
Amazona farinosa_AM	-79.0755	9.19175
Amazona farinosa_AM	-76.174352	-0.00387
Amazona farinosa_AM	-76.9373	0.09064
Amazona farinosa_AM	-85.8389	10.2369
Amazona farinosa_AM	-65.3952778	-17.0166667
Amazona farinosa_AM	-69.6010709	-12.9983691
Amazona farinosa_AM	-76.83259	3.53279
Amazona farinosa_AM	-75.2554035	-0.6474929
Amazona farinosa_AM	-77.6860428	7.7558573
Amazona farinosa_AM	-66.833	-10.954
Amazona farinosa_AM	-69.083	-13
Amazona farinosa_AM	-84.1655944	9.4318889
Amazona farinosa_AM	-83.5962	9.84665
Amazona farinosa_AM	-73.646833	-11.387722
Amazona farinosa_AM	-70.8974791	-12.2804825
Amazona farinosa_AM	-79.8884583	9.3406722
Amazona farinosa_AM	-70.0724316	-12.5787744
Amazona farinosa_AM	-76.4242458	7.2430232
Amazona farinosa_AM	-69.533333	-11.4
Amazona farinosa_AM	-59.3497	2.89556
Amazona farinosa_AM	-78.8406	1.0984
Amazona farinosa_AM	-85.0582	10.7659
Amazona farinosa_AM	-58.6147	6.567
Amazona farinosa_AM	-59.0615	4.15833
Amazona farinosa_AM	-59.8835604	8.1023316
Amazona farinosa_AM	-73.6125	-4.56855
Amazona farinosa_AM	-83.658794	9.077151
Amazona farinosa_AM	-67.5185	2.87241
Amazona farinosa_AM	-67.4371	2.92114
Amazona farinosa_AM	-84.0657949	10.3664906
Amazona farinosa_AM	-74.42082	6.47413
Amazona farinosa_AM	-74.04	3.38
Amazona farinosa_AM	-72.3016667	-3.3341667
Amazona farinosa_AM	-64.9534491	6.4449547
Amazona farinosa_AM	-69.3739	-13.4975
Amazona farinosa_AM	-76.9890976	3.8025948
Amazona farinosa_AM	-77.8005	-0.89189
Amazona farinosa_AM	-78.9767	9.21677
Amazona farinosa_AM	-71.410532	-11.9109946
Amazona farinosa_AM	-74.0842438	-4.419542
Amazona farinosa_AM	-80.2635813	8.601166
Amazona farinosa_AM	-79.0525961	-0.2991358
Amazona farinosa_AM	-82.852	9.73816
Amazona farinosa_AM	-63.10124	-9.48054
Amazona farinosa_AM	-68.8752	-12.9181
Amazona farinosa_AM	-73.678093	-10.4130724
Amazona farinosa_AM	-73.8665771	-5.0047624
Amazona farinosa_AM	-71.1193	-12.4319
Amazona farinosa_AM	-83.6819	8.67192
Amazona farinosa_AM	-83.603	9.91938
Amazona farinosa_AM	-59.9893382	-3.0981938
Amazona farinosa_AM	-83.7557973	9.3303766
Amazona farinosa_AM	-59.9724388	7.7634475
Amazona farinosa_AM	-83.6896	9.97031
Amazona farinosa_AM	-75.0489807	-3.8313699
Amazona farinosa_AM	-71.4325	8.77572
Amazona farinosa_AM	-60.0372	-2.24721
Amazona farinosa_AM	-58.9632797	4.6552585
Amazona farinosa_AM	-72.9376	-3.44344
Amazona farinosa_AM	-77.28555	0.46833
Amazona farinosa_AM	-61.5509033	7.1581249
Amazona farinosa_AM	-77.1611023	-0.7690199
Amazona farinosa_AM	-72.9162598	-3.5051968
Amazona farinosa_AM	-55.1091774	4.7476401
Amazona farinosa_AM	-78.9077	9.2356
Amazona farinosa_AM	-71.2408447	-12.9751185
Amazona farinosa_AM	-83.7486076	9.1803123
Amazona farinosa_AM	-63.9318	-8.81162
Amazona farinosa_AM	-73.5157293	-4.6982762
Amazona farinosa_AM	-77.1231	8.3607
Amazona farinosa_AM	-74.1749	-5.26399
Amazona farinosa_AM	-58.779	3.268
Amazona farinosa_AM	-76.3522	3.86867
Amazona farinosa_AM	-83.3054209	8.6717167
Amazona farinosa_AM	-80.0325	9.22946
Amazona farinosa_AM	-67.6666832	-11.6224769
Amazona farinosa_AM	-62.569	7.28675
Amazona farinosa_AM	-56.3088	-9.9263
Amazona farinosa_AM	-76.7862	-0.47412
Amazona farinosa_AM	-65.739845	-11.033874
Amazona farinosa_AM	-83.6267281	9.3333038
Amazona farinosa_AM	-83.6279297	10.5087416
Amazona farinosa_AM	-76.3457998	-0.5053856
Amazona farinosa_AM	-83.682375	9.10347
Amazona farinosa_AM	-78.7393141	9.1731525
Amazona farinosa_AM	-79.4025439	9.0704307
Amazona farinosa_AM	-82.519	9.442
Amazona farinosa_AM	-72.44395	0.22761
Amazona farinosa_AM	-60.2217	-2.5876
Amazona farinosa_AM	-74.868	7.48476
Amazona farinosa_AM	-54.9193	3.70804
Amazona farinosa_AM	-82.4831	8.81282
Amazona farinosa_AM	-56.0478	-9.31425
Amazona farinosa_AM	-84.3979168	13.9032423
Amazona farinosa_AM	-82.3056	9.06057
Amazona farinosa_AM	-67.5238	-14.4395
Amazona farinosa_AM	-72.5823355	-3.4601018
Amazona farinosa_AM	-71.4384699	8.7270003
Amazona farinosa_AM	-84.2974815	11.037719
Amazona farinosa_AM	-83.7003856	13.645497
Amazona farinosa_AM	-77.1390438	-1.0184133
Amazona farinosa_AM	-72.5432081	-3.3774175
Amazona farinosa_AM	-56.844	-16.7842
Amazona farinosa_AM	-74.3582	-4.8871
Amazona farinosa_AM	-59.6315	-2.45689
Amazona farinosa_AM	-60.5648804	-2.9018958
Amazona farinosa_AM	-73.5309	-11.3399
Amazona farinosa_AM	-75.83987	-1.07869
Amazona farinosa_AM	-55.05	5.33333
Amazona farinosa_AM	-84.58786	9.74528
Amazona farinosa_AM	-75.17719	9.88594
Amazona farinosa_AM	-76.0144043	-0.540382
Amazona farinosa_AM	-77.6139	-1.06493
Amazona farinosa_AM	-66.724	-15.994
Amazona farinosa_AM	-83.4779	8.56294
Amazona farinosa_AM	-68.2773	10.9142
Amazona farinosa_AM	-59.1275	7.78269
Amazona farinosa_AM	-59.866128	-2.403729
Amazona farinosa_AM	-73.8156	-1.5176
Amazona farinosa_AM	-84.5094209	10.3631757
Amazona farinosa_AM	-58.4526	-15.2608
Amazona farinosa_AM	-84.1034	9.90933
Amazona farinosa_AM	-56.0936	-9.93591
Amazona farinosa_AM	-82.7159	9.55546
Amazona farinosa_AM	-84.5089	9.77132
Amazona farinosa_AM	-77.2833	5.8333
Amazona farinosa_AM	-79.6605	9.17667
Amazona farinosa_AM	-74.144	-5.22225
Amazona farinosa_AM	-85.8353233	14.2347675
Amazona farinosa_AM	-78.7456	9.17718
Amazona farinosa_AM	-77.21631	8.31911
Amazona farinosa_AM	-82.1793	9.34304
Amazona farinosa_AM	-70.175	-11.1
Amazona farinosa_AM	-76.2673	-0.69058
Amazona farinosa_AM	-77.15	7.8
Amazona farinosa_AM	-83.1417847	8.5389234
Amazona farinosa_AM	-74.0339	-5.82818
Amazona farinosa_AM	-84.297	11.2774
Amazona farinosa_AM	-60.102748	-2.3378157
Amazona farinosa_AM	-74.878006	-5.979412
Amazona farinosa_AM	-73.8833255	-5.2521294
Amazona farinosa_AM	-75.1	8.35
Amazona farinosa_AM	-76.7590928	-0.4650685
Amazona farinosa_AM	-68.7369919	-12.6966124
Amazona farinosa_AM	-69.2300034	-12.7378944
Amazona farinosa_AM	-72.4163	10.4178
Amazona farinosa_AM	-70.1615238	1.222102
Amazona farinosa_AM	-60.924221	-2.638983
Amazona farinosa_AM	-59.970322	-2.3703598
Amazona farinosa_AM	-67.0556974	1.9216462
Amazona farinosa_AM	-84.4793	13.0497
Amazona farinosa_AM	-74.0447	11.076
Amazona farinosa_AM	-68.5407829	-14.3715823
Amazona farinosa_AM	-79.1387981	0.2360561
Amazona farinosa_AM	-71.8176	-3.37086
Amazona farinosa_AM	-83.8647183	12.04453
Amazona farinosa_AM	-80.6658104	8.8229359
Amazona farinosa_AM	-84.76999	10.95434
Amazona farinosa_AM	-69.23609	2.73004
Amazona farinosa_AM	-74.2742	6.4164
Amazona farinosa_AM	-69.9801636	-12.6530681
Amazona farinosa_AM	-69.1679263	-12.5555479
Amazona farinosa_AM	-73.7993	-4.62981
Amazona farinosa_AM	-73.453259	-4.52981
Amazona farinosa_AM	-73.5271168	-4.5826706
Amazona farinosa_AM	-73.9861	-4.5114
Amazona farinosa_AM	-62.0818	9.01836
Amazona farinosa_AM	-59.8805988	7.7369954
Amazona farinosa_AM	-67.615	5.50751
Amazona farinosa_AM	-74.2977905	-4.8337334
Amazona farinosa_AM	-84.0098983	10.0841591
Amazona farinosa_AM	-81.1117194	8.7897004
Amazona farinosa_AM	-79.5813733	9.2703309
Amazona farinosa_AM	-74.3236111	-9.2236111
Amazona farinosa_AM	-78.8079357	9.1359951
Amazona farinosa_AM	-83.2066	9.91065
Amazona farinosa_AM	-68.7325287	-12.6336382
Amazona farinosa_AM	-84.7581697	11.092813
Amazona farinosa_AM	-72.8161	-3.3608
Amazona farinosa_AM	-56.1155945	-9.8444799
Amazona farinosa_AM	-84.7160912	10.6634308
Amazona farinosa_AM	-61.4289036	6.1442414
Amazona farinosa_AM	-83.8403	10.6526
Amazona farinosa_AM	-68.7413692	-12.4494002
Amazona farinosa_AM	-69.6025085	-12.6215775
Amazona farinosa_AM	-76.355	-0.60424
Amazona farinosa_AM	-76.2303543	-0.4689736
Amazona farinosa_AM	-85.1447	13.9381
Amazona farinosa_AM	-64.9404	-15.2843
Amazona farinosa_AM	-79.617	-0.9
Amazona farinosa_AM	-73.4134	-3.95543
Amazona farinosa_AM	-71.2119	-12.55
Amazona farinosa_AM	-78.9334	0.17327
Amazona farinosa_AM	-83.368277	8.7556
Amazona farinosa_AM	-69.3421733	-12.2075939
Amazona farinosa_AM	-84.4785064	9.5408805
Amazona farinosa_AM	-71.7337	7.5978
Amazona farinosa_AM	-79.6656418	0.9483858
Amazona farinosa_AM	-78.4208	8.92069
Amazona farinosa_AM	-62.8801501	7.3544724
Amazona farinosa_AM	-75.6852923	-0.3591352
Amazona farinosa_AM	-72.5149155	-3.4770965
Amazona farinosa_AM	-70.102942	-12.84909
Amazona farinosa_AM	-72.20214	0.00489
Amazona farinosa_AM	-83.8477	9.2596
Amazona farinosa_AM	-78.8571167	1.2138984
Amazona farinosa_AM	-63.7920722	-1.6950833
Amazona farinosa_AM	-66.679	-16.057
Amazona farinosa_AM	-72.6470947	-5.0635861
Amazona farinosa_AM	-74.6166	5.66814
Amazona farinosa_AM	-73.9207	-10.605
Amazona farinosa_AM	-63.5852	-17.0923
Amazona farinosa_AM	-61.2323	7.38426
Amazona farinosa_AM	-67.2935	2.65465
Amazona farinosa_AM	-70.126245	-13.158175
Amazona farinosa_AM	-84.4082	11.1757
Amazona farinosa_AM	-61.6617781	6.7941805
Amazona farinosa_AM	-84.5788479	11.0264419
Amazona farinosa_AM	-50.197944	-6.0226569
Amazona farinosa_AM	-70.0278854	-4.3778121
Amazona farinosa_AM	-73.556659	-3.900062
Amazona farinosa_AM	-58.1938305	6.7798278
Amazona farinosa_AM	-84.32648	10.671065
Amazona farinosa_AM	-63.452117	-8.5236
Amazona farinosa_AM	-73.5782	-4.49429
Amazona farinosa_AM	-55.6070852	5.3697578
Amazona farinosa_AM	-74.74	-5.41368
Amazona farinosa_AM	-72.2474147	-3.6211811
Amazona farinosa_AM	-70.9239	9.98191
Amazona farinosa_AM	-83.4765	8.61851
Amazona farinosa_AM	-76.6708	-0.45661
Amazona farinosa_AM	-60.0507	-1.97908
Amazona farinosa_AM	-76.7178	-5.85861
Amazona farinosa_AM	-76.89923	3.841473
Amazona farinosa_AM	-69.7451	-12.7163
Amazona farinosa_AM	-74.1818	5.94083
Amazona farinosa_AM	-74.4739	6.48886
Amazona farinosa_AM	-77.41986	-0.52347
Amazona farinosa_AM	-69.5818233	-13.0761341
Amazona farinosa_AM	-73.39899	-4.51206
Amazona farinosa_AM	-83.5194397	10.110838
Amazona farinosa_AM	-71.0866667	-12.1247222
Amazona farinosa_AM	-66.3089	5.15318
Amazona farinosa_AM	-69.22	-10.9587
Amazona farinosa_AM	-63.8319397	-17.5609012
Amazona farinosa_AM	-78.902512	0.051764
Amazona farinosa_AM	-72.9643	-4.56438
Amazona farinosa_AM	-78.56	0.44
Amazona farinosa_AM	-75.3514	-11.0958
Amazona farinosa_AM	-83.3553314	10.3071504
Amazona farinosa_AM	-73.3031309	-4.2367491
Amazona farinosa_AM	-78.16101	8.66395
Amazona farinosa_AM	-77.4946	-1.03849
Amazona farinosa_AM	-67.5467992	2.7228972
Amazona farinosa_AM	-62.699157	8.3061884
Amazona farinosa_AM	-70.3028236	-3.775735
Amazona farinosa_AM	-77.09312	7.66667
Amazona farinosa_AM	-72.5666	2.56283
Amazona farinosa_AM	-84.7956777	10.3038148
Amazona farinosa_AM	-78.7738	9.27139
Amazona farinosa_AM	-69.68557	-10.59627
Amazona farinosa_AM	-73.1732	-4.18789
Amazona farinosa_AM	-62.4304	8.17081
Amazona farinosa_AM	-83.9209664	10.3978783
Amazona farinosa_AM	-74.0600585	-4.4961489
Amazona farinosa_AM	-59.7405	-3.03818
Amazona farinosa_AM	-82.93863	9.622782
Amazona farinosa_AM	-83.6533504	13.6404872
Amazona farinosa_AM	-70.2777	-4.30857
Amazona farinosa_AM	-71.2167	-12.6667
Amazona farinosa_AM	-61.5999	3.40296
Amazona farinosa_AM	-79.2320251	-0.3440073
Amazona farinosa_AM	-76.9667	7.6166
Amazona farinosa_AM	-84.67127	10.64918
Amazona farinosa_AM	-52	1.4167
Amazona farinosa_AM	-50.5333	1.4167
Amazona farinosa_AM	-51.28	2.3
Amazona farinosa_AM	-50.95	2.83
Amazona farinosa_AM	-51.1	2.866667
Amazona farinosa_AM	-51.199167	4.034722
Amazona farinosa_AM	-46.76	-3.7
Amazona farinosa_AM	-60.1	-15.066667
Amazona farinosa_AM	-62.9	-9.1167
Amazona farinosa_AM	-62.88333	-8.05
Amazona farinosa_AM	-59.866667	0.983333
Amazona farinosa_AM	-61.2333	1.05
Amazona farinosa_AM	-61.3	2.566667
Amazona farinosa_AM	-61	2.583333
Amazona farinosa_AM	-61.1	2.633333
Amazona farinosa_AM	-61.66666	3.416666
Amazona farinosa_AM	-61.672887	3.431258
Amazona farinosa_AM	-61	4.366667
Amazona farinosa_AM	-52.37	-3.65
Amazona farinosa_AM	-59.91667	-3.13333
Amazona farinosa_AM	-70.5	-10.75
Amazona farinosa_AM	-68.7	-10.216667
Amazona farinosa_AM	-69.524	-9.481
Amazona farinosa_AM	-69.534056	-9.013361
Amazona farinosa_AM	-72.7833	-8.8667
Amazona farinosa_AM	-72.026944	-7.814167
Amazona farinosa_AM	-67.8333	-8.95
Amazona farinosa_AM	-67.33333	-8.71667
Amazona farinosa_AM	-69.86667	-6.66667
Amazona farinosa_AM	-56.357	-4.435
Amazona farinosa_AM	-58.446639	-3.934528
Amazona farinosa_AM	-58.75	-3.36667
Amazona farinosa_AM	-64.75	-3.166667
Amazona farinosa_AM	-60.4333	-3
Amazona farinosa_AM	-58.55	-2.91667
Amazona farinosa_AM	-63.331667	-2.608611
Amazona farinosa_AM	-63.3692	-2.5978
Amazona farinosa_AM	-61.915	-2.400833
Amazona farinosa_AM	-62.420833	-2.231944
Amazona farinosa_AM	-61.246389	-2.111667
Amazona farinosa_AM	-61.920278	-1.996111
Amazona farinosa_AM	-61.476531	-1.9540056
Amazona farinosa_AM	-61.419722	-1.861389
Amazona farinosa_AM	-61.621944	-1.846944
Amazona farinosa_AM	-61.983333	-1.8
Amazona farinosa_AM	-62.945556	-1.635
Amazona farinosa_AM	-60.065	-1.11
Amazona farinosa_AM	-60.166667	-0.833333
Amazona farinosa_AM	-50.316667	0.733333
Amazona farinosa_AM	-51.548333	0.152972
Amazona farinosa_AM	-51.183333	0.983333
Amazona farinosa_AM	-59.42	-15.33
Amazona farinosa_AM	-59.62	-15.17
Amazona farinosa_AM	-56.75	-10.75
Amazona farinosa_AM	-56.466667	-9.883333
Amazona farinosa_AM	-55.9	-9.68
Amazona farinosa_AM	-57.63	-9.52
Amazona farinosa_AM	-50.383333	-9.666667
Amazona farinosa_AM	-54.833333	-9.3
Amazona farinosa_AM	-55.166667	-9.283333
Amazona farinosa_AM	-54.933333	-9.266667
Amazona farinosa_AM	-55.3856	-8.415
Amazona farinosa_AM	-53.886111	-6.8325
Amazona farinosa_AM	-57.983333	-6.483333
Amazona farinosa_AM	-50.4667	-5.8667
Amazona farinosa_AM	-50.3025	-5.6752
Amazona farinosa_AM	-55.5189	-5.0381
Amazona farinosa_AM	-53.441667	-4.968333
Amazona farinosa_AM	-56.5	-4.933333
Amazona farinosa_AM	-56.3	-4.71667
Amazona farinosa_AM	-56.7	-4.666667
Amazona farinosa_AM	-55.95	-4.56667
Amazona farinosa_AM	-56.75	-4.383333
Amazona farinosa_AM	-47.453417	-4.285833
Amazona farinosa_AM	-47.2	-3.633333
Amazona farinosa_AM	-47.618778	-3.207333
Amazona farinosa_AM	-55.05	-3.0833
Amazona farinosa_AM	-55.044	-2.83333
Amazona farinosa_AM	-48.785473	-2.605328
Amazona farinosa_AM	-48.291889	-2.501889
Amazona farinosa_AM	-54.7	-2.43333
Amazona farinosa_AM	-54.68333	-2.4
Amazona farinosa_AM	-47.300917	-2.211806
Amazona farinosa_AM	-56.083333	-2.15
Amazona farinosa_AM	-55.51667	-1.91667
Amazona farinosa_AM	-49.16667	-1.75
Amazona farinosa_AM	-47.78	-1.67
Amazona farinosa_AM	-48.4783	-1.45805
Amazona farinosa_AM	-47.92	-1.3
Amazona farinosa_AM	-47.3	-1.2
Amazona farinosa_AM	-48.29999	-1.20061
Amazona farinosa_AM	-51.516667	-1.066667
Amazona farinosa_AM	-49.58333	-0.03333
Amazona farinosa_AM	-63.985	-11.590278
Amazona farinosa_AM	-64.833333	-11.383333
Amazona farinosa_AM	-61.653056	-10.433333
Amazona farinosa_AM	-62.11667	-10.05
Amazona farinosa_AM	-61.91667	-9.75
Amazona farinosa_AM	-65.1074535	-9.6188388
Amazona farinosa_AM	-64.902222	-9.413889
Amazona farinosa_AM	-53.667778	-4.470556
Amazona farinosa_AM	-59.940518	-3.005672
Amazona farinosa_AM	-50.349462	-6.1745183
Amazona farinosa_AM	-65.1980463	-15.914214
Amazona farinosa_AM	-63.3844185	-13.012586
Amazona farinosa_AM	-65.9608626	-10.8839666
Amazona farinosa_AM	-65.5834866	-10.5378551
Amazona farinosa_AM	-64.5818424	-12.6351457
Amazona farinosa_AM	-65.5358505	-11.6579526
Amazona farinosa_AM	-65.2354431	-16.3735871
Amazona farinosa_AM	-65.51802	-17.10393
Amazona farinosa_AM	-67.5127888	-15.7328183
Amazona farinosa_AM	-67.4596596	-15.4222804
Amazona farinosa_AM	-68.8386583	-14.0733942
Amazona farinosa_AM	-68.78317	-12.75996
Amazona farinosa_AM	-68.2036285	-14.2040386
Amazona farinosa_AM	-67.7616119	-16.1904933
Amazona farinosa_AM	-67.9316	-14.072284
Amazona farinosa_AM	-67.902579	-14.159491
Amazona farinosa_AM	-66.1782503	-10.5128767
Amazona farinosa_AM	-63.8477325	-17.4345789
Amazona farinosa_AM	-63.6057329	-17.0402087
Amazona farinosa_AM	-63.5392727	-17.7504864
Amazona farinosa_AM	-63.8415527	-18.0544784
Amazona farinosa_AM	-62.8050995	-15.7549018
Amazona farinosa_AM	-62.907	-16.354
Amazona farinosa_AM	-61.4543009	-14.0941237
Amazona farinosa_AM	-63.7649401	-17.4050264
Amazona farinosa_AM	-67.7454042	-9.5432823
Amazona farinosa_AM	-70.15026	-8.43676
Amazona farinosa_AM	-68.205104	-9.998429
Amazona farinosa_AM	-68.9552608	-9.1298922
Amazona farinosa_AM	-67.6706572	-9.7512028
Amazona farinosa_AM	-69.2697222	-8.8925
Amazona farinosa_AM	-68.1258345	-9.9923504
Amazona farinosa_AM	-60.0952148	-3.0536223
Amazona farinosa_AM	-58.64982	-3.31259
Amazona farinosa_AM	-60.1138186	-2.5856297
Amazona farinosa_AM	-66.9527006	-0.1493996
Amazona farinosa_AM	-66.0849953	-2.4866782
Amazona farinosa_AM	-60.5353	-3.0927
Amazona farinosa_AM	-62.9244518	-0.9691675
Amazona farinosa_AM	-61.2995911	-5.8139979
Amazona farinosa_AM	-59.7203064	-4.3317134
Amazona farinosa_AM	-59.7702135	-2.4489056
Amazona farinosa_AM	-60.1046133	-2.5658772
Amazona farinosa_AM	-59.998312	-2.0475872
Amazona farinosa_AM	-60.9386301	-2.7667607
Amazona farinosa_AM	-60.9621497	-8.494205
Amazona farinosa_AM	-61.1589146	-2.0330739
Amazona farinosa_AM	-59.4567129	-5.7797162
Amazona farinosa_AM	-60.2	-2.2
Amazona farinosa_AM	-60.0286102	-2.7913537
Amazona farinosa_AM	-60.171352	-2.78479
Amazona farinosa_AM	-70.5198669	-4.2080952
Amazona farinosa_AM	-60.7002354	-3.196038
Amazona farinosa_AM	-67.32238	-3.269998
Amazona farinosa_AM	-67.350227	-3.261862
Amazona farinosa_AM	-67.444145	-3.220558
Amazona farinosa_AM	-60.1004827	-2.0539311
Amazona farinosa_AM	-60.441984	-3.183128
Amazona farinosa_AM	-56.46901	-2.58015
Amazona farinosa_AM	-61.027267	-2.276692
Amazona farinosa_AM	-60.972975	-2.413083
Amazona farinosa_AM	-64.8494196	-3.0634102
Amazona farinosa_AM	-64.667201	-3.4591908
Amazona farinosa_AM	-63.934204	-8.313386
Amazona farinosa_AM	-60.041214	-3.293693
Amazona farinosa_AM	-63.35338	-7.540019
Amazona farinosa_AM	-60.802803	-2.5150611
Amazona farinosa_AM	-63.0067849	-7.4864737
Amazona farinosa_AM	-63.220482	-7.591218
Amazona farinosa_AM	-59.8542213	-2.7538193
Amazona farinosa_AM	-61.81054	-4.295361
Amazona farinosa_AM	-61.680987	-4.257226
Amazona farinosa_AM	-59.5663691	-2.0241538
Amazona farinosa_AM	-64.785231	-7.196561
Amazona farinosa_AM	-61.0188117	-2.3268681
Amazona farinosa_AM	-58.0000234	-2.6966624
Amazona farinosa_AM	-60.4513693	-2.9444952
Amazona farinosa_AM	-58.7203145	-2.8916521
Amazona farinosa_AM	-59.8952293	-2.7298416
Amazona farinosa_AM	-60.0344467	-2.588512
Amazona farinosa_AM	-59.1854095	-2.8148003
Amazona farinosa_AM	-57.847988	-2.587129
Amazona farinosa_AM	-62.489141	-2.304713
Amazona farinosa_AM	-59.792965	-2.774355
Amazona farinosa_AM	-63.189067	-7.337562
Amazona farinosa_AM	-63.250956	-7.506476
Amazona farinosa_AM	-51.125677	2.854443
Amazona farinosa_AM	-52.3630556	-0.7036111
Amazona farinosa_AM	-52.0274949	0.8785714
Amazona farinosa_AM	-51.9522429	0.7760574
Amazona farinosa_AM	-51.881202	3.794589
Amazona farinosa_AM	-51.367878	0.77367
Amazona farinosa_AM	-51.3302279	0.8148491
Amazona farinosa_AM	-52.571243	-0.5453814
Amazona farinosa_AM	-46.4319992	-4.1834422
Amazona farinosa_AM	-46.406227	-4.134776
Amazona farinosa_AM	-46.544967	-4.274661
Amazona farinosa_AM	-46.46994	-4.189626
Amazona farinosa_AM	-56.8537824	-15.1694417
Amazona farinosa_AM	-59.9457321	-15.0079331
Amazona farinosa_AM	-56.8772335	-16.7581146
Amazona farinosa_AM	-56.1460161	-9.6277989
Amazona farinosa_AM	-56.20971	-9.75038
Amazona farinosa_AM	-56.198686	-9.610217
Amazona farinosa_AM	-56.4647698	-9.6866215
Amazona farinosa_AM	-56.963164	-10.329417
Amazona farinosa_AM	-56.733001	-10.124253
Amazona farinosa_AM	-56.9422222	-9.1122222
Amazona farinosa_AM	-50.858674	-2.4250226
Amazona farinosa_AM	-50.5009532	-6.0116359
Amazona farinosa_AM	-55.9879589	-9.2466507
Amazona farinosa_AM	-47.4211121	-3.041983
Amazona farinosa_AM	-54.9714661	-3.2399254
Amazona farinosa_AM	-48.4919444	-3.7475
Amazona farinosa_AM	-50.5635452	-6.0442846
Amazona farinosa_AM	-55.9364262	-1.7843547
Amazona farinosa_AM	-55.912037	-2.560385
Amazona farinosa_AM	-56.212887	-2.492119
Amazona farinosa_AM	-56.199207	-2.624028
Amazona farinosa_AM	-56.115032	-2.486816
Amazona farinosa_AM	-56.013409	-2.464115
Amazona farinosa_AM	-56.194309	-2.503303
Amazona farinosa_AM	-56.019714	-2.461065
Amazona farinosa_AM	-54.9586364	-2.8564928
Amazona farinosa_AM	-49.8469167	-1.6703611
Amazona farinosa_AM	-48.7171984	-1.592984
Amazona farinosa_AM	-50.664139	-1.860472
Amazona farinosa_AM	-48.29007	-3.73145
Amazona farinosa_AM	-54.988026	-2.9382943
Amazona farinosa_AM	-54.9315977	-2.5365836
Amazona farinosa_AM	-50.1882023	-9.7386556
Amazona farinosa_AM	-52.187968	-3.196198
Amazona farinosa_AM	-51.455423	-1.737406
Amazona farinosa_AM	-51.371185	-1.713912
Amazona farinosa_AM	-49.115539	-5.421313
Amazona farinosa_AM	-50.590142	-6.1565476
Amazona farinosa_AM	-49.8828894	-6.2230024
Amazona farinosa_AM	-54.2977381	-2.8395752
Amazona farinosa_AM	-52.578487	-0.675896
Amazona farinosa_AM	-51.037988	-3.949441
Amazona farinosa_AM	-51.018013	-4.049471
Amazona farinosa_AM	-50.7645178	-4.4019218
Amazona farinosa_AM	-52.176987	-3.199054
Amazona farinosa_AM	-52.653539	-0.565822
Amazona farinosa_AM	-54.8425297	-3.4294602
Amazona farinosa_AM	-54.9290871	-3.348089
Amazona farinosa_AM	-47.5544444	-3.7488889
Amazona farinosa_AM	-54.8822682	-2.8188845
Amazona farinosa_AM	-55.0147593	-3.0399793
Amazona farinosa_AM	-54.4950014	-2.6926121
Amazona farinosa_AM	-54.465057	-2.8335671
Amazona farinosa_AM	-54.9284663	-2.8860628
Amazona farinosa_AM	-54.5432696	-2.6138122
Amazona farinosa_AM	-54.4661574	-2.6589519
Amazona farinosa_AM	-54.8401773	-3.1494578
Amazona farinosa_AM	-54.9607529	-3.3217434
Amazona farinosa_AM	-54.5033534	-2.8029389
Amazona farinosa_AM	-54.8927975	-3.2633379
Amazona farinosa_AM	-47.1982956	-2.9604146
Amazona farinosa_AM	-48.5177336	-0.7286554
Amazona farinosa_AM	-51.016641	-4.048838
Amazona farinosa_AM	-52.642329	-0.583475
Amazona farinosa_AM	-48.516149	-1.611999
Amazona farinosa_AM	-48.385508	-1.433268
Amazona farinosa_AM	-48.078959	-1.393918
Amazona farinosa_AM	-49.9116826	-5.9147452
Amazona farinosa_AM	-49.3608332	-6.6046206
Amazona farinosa_AM	-61.8874226	-9.7298119
Amazona farinosa_AM	-65.4474878	-9.6584617
Amazona farinosa_AM	-63.6681318	-8.7813457
Amazona farinosa_AM	-63.9577246	-8.7259512
Amazona farinosa_AM	-64.531853	-9.292999
Amazona farinosa_AM	-65.7362308	-9.5896973
Amazona farinosa_AM	-65.044855	-9.611045
Amazona farinosa_AM	-64.4168329	-9.256647
Amazona farinosa_AM	-64.4356513	-9.3204724
Amazona farinosa_AM	-65.366361	-9.598053
Amazona farinosa_AM	-65.0833667	-9.8265361
Amazona farinosa_AM	-63.414401	-8.011264
Amazona farinosa_AM	-63.844452	-8.31758
Amazona farinosa_AM	-65.073886	-9.568281
Amazona farinosa_AM	-64.9075484	-9.5931756
Amazona farinosa_AM	-63.8787925	-8.6816423
Amazona farinosa_AM	-65.07828	-9.818554
Amazona farinosa_AM	-65.349664	-9.565255
Amazona farinosa_AM	-65.359798	-9.539422
Amazona farinosa_AM	-63.936783	-8.612381
Amazona farinosa_AM	-65.2654485	-9.5269988
Amazona farinosa_AM	-63.8727222	-8.6109333
Amazona farinosa_AM	-61.0620117	-13.4633061
Amazona farinosa_AM	-64.6221024	-9.2438127
Amazona farinosa_AM	-65.2789485	-10.8571411
Amazona farinosa_AM	-63.9346147	-8.7702498
Amazona farinosa_AM	-61.0123844	1.468471
Amazona farinosa_AM	-60.9852362	1.3899775
Amazona farinosa_AM	-62.1916294	1.4831174
Amazona farinosa_AM	-69.9490499	-4.1723567
Amazona farinosa_AM	-70.4271698	-3.7943731
Amazona farinosa_AM	-69.9937248	-4.1530016
Amazona farinosa_AM	-73.2133333	-1.7119444
Amazona farinosa_AM	-70.598579	-3.6824508
Amazona farinosa_AM	-69.580904	-1.321236
Amazona farinosa_AM	-70.480828	-3.791467
Amazona farinosa_AM	-74.72085	7.3878328
Amazona farinosa_AM	-74.668056	7.353889
Amazona farinosa_AM	-74.6742868	7.4531987
Amazona farinosa_AM	-75.0830555	7.2971301
Amazona farinosa_AM	-74.5261967	6.4435672
Amazona farinosa_AM	-75.5637395	6.2707841
Amazona farinosa_AM	-74.6492222	6.5475
Amazona farinosa_AM	-74.581068	6.602656
Amazona farinosa_AM	-76.6684556	7.7746502
Amazona farinosa_AM	-76.7307282	7.3380595
Amazona farinosa_AM	-74.7104645	7.0136679
Amazona farinosa_AM	-74.5721	6.9089
Amazona farinosa_AM	-76.40892	7.16389
Amazona farinosa_AM	-74.6530733	5.9186083
Amazona farinosa_AM	-75.7963943	5.5401205
Amazona farinosa_AM	-76.6091848	7.8462452
Amazona farinosa_AM	-74.20716	6.80021
Amazona farinosa_AM	-76.4869715	7.8430766
Amazona farinosa_AM	-76.7879791	8.4317993
Amazona farinosa_AM	-76.4785659	7.1931889
Amazona farinosa_AM	-76.3214086	7.2004766
Amazona farinosa_AM	-76.5181138	7.8046267
Amazona farinosa_AM	-71.1666667	6.8833333
Amazona farinosa_AM	-74.1352778	8.3169444
Amazona farinosa_AM	-75.1108333	9.9463333
Amazona farinosa_AM	-74.1445	7.13585
Amazona farinosa_AM	-75.4619668	4.927951
Amazona farinosa_AM	-75.4129028	5.0804286
Amazona farinosa_AM	-75.3208172	1.5721565
Amazona farinosa_AM	-74.5960093	-0.059824
Amazona farinosa_AM	-74.5974528	-0.137775
Amazona farinosa_AM	-72.78255	1.15247
Amazona farinosa_AM	-75.7326651	1.3968848
Amazona farinosa_AM	-72.7479645	1.0414219
Amazona farinosa_AM	-72.977096	-0.5396324
Amazona farinosa_AM	-71.5964413	5.4159013
Amazona farinosa_AM	-72.884717	4.8625862
Amazona farinosa_AM	-71.3813496	6.0271283
Amazona farinosa_AM	-72.398932	5.349436
Amazona farinosa_AM	-77.1237445	2.6003775
Amazona farinosa_AM	-76.3372993	1.1323764
Amazona farinosa_AM	-76.4494586	1.4327511
Amazona farinosa_AM	-77.2675	5.7080556
Amazona farinosa_AM	-77.3697996	6.3533453
Amazona farinosa_AM	-77.2355556	8.2302778
Amazona farinosa_AM	-77.3492432	8.6359959
Amazona farinosa_AM	-77.4452233	6.1222224
Amazona farinosa_AM	-77.2898483	5.8733801
Amazona farinosa_AM	-77.5074506	5.5679358
Amazona farinosa_AM	-76.534124	7.241062
Amazona farinosa_AM	-77.42072	5.62048
Amazona farinosa_AM	-76.2368345	5.7961911
Amazona farinosa_AM	-77.1354444	7.8443056
Amazona farinosa_AM	-76.5411727	5.7448072
Amazona farinosa_AM	-77.3843084	6.271376
Amazona farinosa_AM	-75.6335521	7.6361796
Amazona farinosa_AM	-75.5788565	7.9733877
Amazona farinosa_AM	-75.8812497	9.3370905
Amazona farinosa_AM	-75.9323716	9.3562553
Amazona farinosa_AM	-75.4080315	8.6315235
Amazona farinosa_AM	-76.478439	7.837949
Amazona farinosa_AM	-73.7967253	4.2694104
Amazona farinosa_AM	-73.519083	4.9971842
Amazona farinosa_AM	-67.938077	3.885667
Amazona farinosa_AM	-67.745667	4.01902
Amazona farinosa_AM	-72.6125284	2.5613548
Amazona farinosa_AM	-72.6406145	2.5058973
Amazona farinosa_AM	-72.81352	1.20573
Amazona farinosa_AM	-72.6348974	2.3347902
Amazona farinosa_AM	-72.8300214	2.3530732
Amazona farinosa_AM	-72.1617293	2.8292252
Amazona farinosa_AM	-72.0066905	2.8154432
Amazona farinosa_AM	-72.7266812	2.4512201
Amazona farinosa_AM	-72.2292525	2.728419
Amazona farinosa_AM	-74.5622349	10.9921711
Amazona farinosa_AM	-74.1912103	10.6612406
Amazona farinosa_AM	-74.0695238	11.1040628
Amazona farinosa_AM	-74.211015	11.241907
Amazona farinosa_AM	-71.8605101	4.5117623
Amazona farinosa_AM	-74.6242797	2.3851893
Amazona farinosa_AM	-72.0641488	4.1244924
Amazona farinosa_AM	-72.4516147	2.7014016
Amazona farinosa_AM	-73.6089529	4.184888
Amazona farinosa_AM	-78.7319943	1.8299853
Amazona farinosa_AM	-73.2602262	8.8128143
Amazona farinosa_AM	-73.3803034	8.2017124
Amazona farinosa_AM	-76.8071365	0.5764292
Amazona farinosa_AM	-74.9057222	-0.1473
Amazona farinosa_AM	-74.6721411	-0.0516701
Amazona farinosa_AM	-74.8394144	-0.1770684
Amazona farinosa_AM	-74.8293167	-0.0336833
Amazona farinosa_AM	-76.6772962	1.1158572
Amazona farinosa_AM	-74.9540556	-0.0166667
Amazona farinosa_AM	-74.94225	-0.1105861
Amazona farinosa_AM	-74.9430227	-0.188398
Amazona farinosa_AM	-74.9179194	-0.1948
Amazona farinosa_AM	-74.8053503	-0.1017951
Amazona farinosa_AM	-74.6583389	-0.1130667
Amazona farinosa_AM	-76.5759516	0.6344475
Amazona farinosa_AM	-77.067479	0.648244
Amazona farinosa_AM	-76.9614601	0.6831961
Amazona farinosa_AM	-77.1016867	0.6991209
Amazona farinosa_AM	-77.0843442	0.6815237
Amazona farinosa_AM	-76.5035963	0.9813401
Amazona farinosa_AM	-76.8848562	0.676888
Amazona farinosa_AM	-75.5766678	4.7222847
Amazona farinosa_AM	-75.6764674	4.7418458
Amazona farinosa_AM	-75.6889343	4.744727
Amazona farinosa_AM	-73.6131111	6.5206111
Amazona farinosa_AM	-73.7361111	6.7588889
Amazona farinosa_AM	-73.5958056	6.5278333
Amazona farinosa_AM	-73.1140727	7.0715963
Amazona farinosa_AM	-73.984818	6.816867
Amazona farinosa_AM	-76.9634267	3.915856
Amazona farinosa_AM	-76.5431213	3.335464
Amazona farinosa_AM	-77.3652778	3.9388889
Amazona farinosa_AM	-76.8981	3.8403
Amazona farinosa_AM	-77.08799	3.6932
Amazona farinosa_AM	-77.22936	4.03601
Amazona farinosa_AM	-77.1828175	3.8322537
Amazona farinosa_AM	-76.5544	3.409327
Amazona farinosa_AM	-77.3121214	3.9068144
Amazona farinosa_AM	-76.6062042	3.5387949
Amazona farinosa_AM	-76.957173	3.707933
Amazona farinosa_AM	-76.1978245	3.4980004
Amazona farinosa_AM	-76.2006198	3.602039
Amazona farinosa_AM	-70.1407	1.1303
Amazona farinosa_AM	-70.2673155	1.2566644
Amazona farinosa_AM	-70.1637778	0.2415
Amazona farinosa_AM	-70.4503441	5.3606996
Amazona farinosa_AM	-68.1606506	5.8620767
Amazona farinosa_AM	-67.4820999	6.1842876
Amazona farinosa_AM	-67.9156351	3.9337022
Amazona farinosa_AM	-85.2450442	10.8598596
Amazona farinosa_AM	-84.30878	10.37075
Amazona farinosa_AM	-84.9516106	10.8013542
Amazona farinosa_AM	-84.3172317	10.2057403
Amazona farinosa_AM	-84.4620323	10.760085
Amazona farinosa_AM	-84.327687	10.707443
Amazona farinosa_AM	-84.7235155	11.0322742
Amazona farinosa_AM	-85.3308481	10.9019297
Amazona farinosa_AM	-84.7059631	10.4077709
Amazona farinosa_AM	-84.3366498	10.5212773
Amazona farinosa_AM	-85.0140131	10.891447
Amazona farinosa_AM	-84.5404387	10.6237451
Amazona farinosa_AM	-84.2116223	10.0570407
Amazona farinosa_AM	-84.4110918	10.2285868
Amazona farinosa_AM	-84.2012787	10.3641967
Amazona farinosa_AM	-84.3476307	10.0897129
Amazona farinosa_AM	-85.20439	10.81303
Amazona farinosa_AM	-84.521321	10.456834
Amazona farinosa_AM	-84.187029	10.439716
Amazona farinosa_AM	-84.52401	10.27198
Amazona farinosa_AM	-84.479189	10.861848
Amazona farinosa_AM	-84.423894	10.839678
Amazona farinosa_AM	-85.3573108	11.0204376
Amazona farinosa_AM	-84.8720806	10.8566561
Amazona farinosa_AM	-84.3760729	9.9781493
Amazona farinosa_AM	-85.31808	10.94314
Amazona farinosa_AM	-84.491363	10.750175
Amazona farinosa_AM	-84.6123905	10.2052588
Amazona farinosa_AM	-84.2427795	10.6602487
Amazona farinosa_AM	-84.6796721	10.9780165
Amazona farinosa_AM	-85.6645203	10.7901408
Amazona farinosa_AM	-84.9291658	10.5581714
Amazona farinosa_AM	-85.3747628	10.7768538
Amazona farinosa_AM	-85.1052995	10.6221393
Amazona farinosa_AM	-84.1516738	10.0454281
Amazona farinosa_AM	-84.0364944	10.5983028
Amazona farinosa_AM	-84.1135597	10.5190371
Amazona farinosa_AM	-83.9217389	10.432105
Amazona farinosa_AM	-84.091204	10.683698
Amazona farinosa_AM	-83.7525988	10.7650453
Amazona farinosa_AM	-84.040491	10.77308
Amazona farinosa_AM	-83.0414915	9.990894
Amazona farinosa_AM	-83.5433543	9.9996832
Amazona farinosa_AM	-83.6214778	10.1794754
Amazona farinosa_AM	-83.4131813	10.0793808
Amazona farinosa_AM	-83.03333	9.68333
Amazona farinosa_AM	-82.8512907	9.6291217
Amazona farinosa_AM	-83.2561648	9.652631
Amazona farinosa_AM	-83.0627239	9.8237567
Amazona farinosa_AM	-83.0239761	9.6700029
Amazona farinosa_AM	-83.694313	10.6087301
Amazona farinosa_AM	-83.7021303	10.7465283
Amazona farinosa_AM	-83.281389	10.076944
Amazona farinosa_AM	-83.2794528	10.2197371
Amazona farinosa_AM	-82.56539	9.56961
Amazona farinosa_AM	-83.506361	10.01137
Amazona farinosa_AM	-83.2345388	10.1681343
Amazona farinosa_AM	-83.7541437	10.1882286
Amazona farinosa_AM	-83.8280755	10.1476545
Amazona farinosa_AM	-82.965029	9.719742
Amazona farinosa_AM	-84.6875525	9.9127798
Amazona farinosa_AM	-84.0913725	9.4122724
Amazona farinosa_AM	-83.2533646	8.7973773
Amazona farinosa_AM	-83.2426357	9.2624695
Amazona farinosa_AM	-83.5231078	8.6510198
Amazona farinosa_AM	-84.4246745	9.5216554
Amazona farinosa_AM	-84.5985246	9.6487098
Amazona farinosa_AM	-83.060149	8.4253671
Amazona farinosa_AM	-83.6483917	8.5738446
Amazona farinosa_AM	-83.5784912	8.8703257
Amazona farinosa_AM	-83.5231304	9.0107247
Amazona farinosa_AM	-84.2033923	9.4618462
Amazona farinosa_AM	-82.9264247	8.5444809
Amazona farinosa_AM	-83.2991901	8.8383488
Amazona farinosa_AM	-83.9533333	9.3405556
Amazona farinosa_AM	-83.5103188	9.0246566
Amazona farinosa_AM	-82.7900194	8.9038472
Amazona farinosa_AM	-83.584643	8.964417
Amazona farinosa_AM	-82.9288504	8.4512828
Amazona farinosa_AM	-83.416339	8.902566
Amazona farinosa_AM	-83.41729	8.47368
Amazona farinosa_AM	-83.41182	8.77992
Amazona farinosa_AM	-83.0145993	8.8461212
Amazona farinosa_AM	-82.9500124	8.718316
Amazona farinosa_AM	-83.0614646	8.6755033
Amazona farinosa_AM	-83.6871529	9.3828466
Amazona farinosa_AM	-84.37364	9.672935
Amazona farinosa_AM	-83.6603469	9.3605215
Amazona farinosa_AM	-84.506793	9.8824446
Amazona farinosa_AM	-84.443373	9.611437
Amazona farinosa_AM	-75.8893	-0.407295
Amazona farinosa_AM	-76.3308	-1.06721
Amazona farinosa_AM	-75.9965515	-0.6454331
Amazona farinosa_AM	-75.2674198	-0.6811048
Amazona farinosa_AM	-75.4006398	-0.9204731
Amazona farinosa_AM	-77.0441112	-0.4646419
Amazona farinosa_AM	-75.5813456	-0.7711655
Amazona farinosa_AM	-76.887575	-1.045983
Amazona farinosa_AM	-77.1696424	-0.454812
Amazona farinosa_AM	-75.70472	-0.78833
Amazona farinosa_AM	-76.6207337	-0.6240197
Amazona farinosa_AM	-76.9620395	-0.5057508
Amazona farinosa_AM	-75.5632353	-1.0841486
Amazona farinosa_AM	-75.4433298	-0.9936121
Amazona farinosa_AM	-77.3414	-0.577498
Amazona farinosa_AM	-78.8369093	1.2734452
Amazona farinosa_AM	-78.78164	0.85097
Amazona farinosa_AM	-80.0242785	0.6009549
Amazona farinosa_AM	-78.4937096	0.8345881
Amazona farinosa_AM	-78.9091516	1.0487653
Amazona farinosa_AM	-78.7165689	1.0800609
Amazona farinosa_AM	-78.753382	1.183095
Amazona farinosa_AM	-78.93752	1.33651
Amazona farinosa_AM	-78.86352	1.120164
Amazona farinosa_AM	-79.4605064	0.5838417
Amazona farinosa_AM	-79.1495	1.09826
Amazona farinosa_AM	-80.0210639	-2.1811806
Amazona farinosa_AM	-79.6610498	-2.4246967
Amazona farinosa_AM	-79.869318	-2.1440965
Amazona farinosa_AM	-80.8891	-1.070872
Amazona farinosa_AM	-77.6023611	-0.6843611
Amazona farinosa_AM	-77.8812912	-0.5898374
Amazona farinosa_AM	-77.8210616	-0.9112947
Amazona farinosa_AM	-77.8601389	-0.4506944
Amazona farinosa_AM	-78.6617741	0.1026159
Amazona farinosa_AM	-79.0329516	0.2354115
Amazona farinosa_AM	-76.7503595	-2.558889
Amazona farinosa_AM	-77.0012641	-2.4857835
Amazona farinosa_AM	-77.0230865	-2.7148382
Amazona farinosa_AM	-78.5829722	-3.2975556
Amazona farinosa_AM	-75.356555	-0.481865
Amazona farinosa_AM	-75.8980179	-0.2627325
Amazona farinosa_AM	-76.46632	-0.2480885
Amazona farinosa_AM	-76.6469378	-0.0069619
Amazona farinosa_AM	-76.3204014	-0.0318754
Amazona farinosa_AM	-76.1954856	-0.0124025
Amazona farinosa_AM	-76.1719894	0.2461617
Amazona farinosa_AM	-76.1759377	0.2945696
Amazona farinosa_AM	-75.8688333	0.0905
Amazona farinosa_AM	-76.3486667	-0.1441667
Amazona farinosa_AM	-76.5954915	-0.3611575
Amazona farinosa_AM	-76.72	-1.21
Amazona farinosa_AM	-76.786652	-1.089579
Amazona farinosa_AM	-78.911705	-4.0361503
Amazona farinosa_AM	-78.9527321	-4.0675001
Amazona farinosa_AM	-52.1636868	4.5501584
Amazona farinosa_AM	-52.3139334	4.9223319
Amazona farinosa_AM	-53.6551666	5.4102617
Amazona farinosa_AM	-53.034068	5.073425
Amazona farinosa_AM	-52.690095	5.107079
Amazona farinosa_AM	-52.6128012	5.1250265
Amazona farinosa_AM	-52.2175455	4.5691953
Amazona farinosa_AM	-52.806404	5.110219
Amazona farinosa_AM	-52.616299	4.977993
Amazona farinosa_AM	-59.305917	7.627698
Amazona farinosa_AM	-59.752545	6.772222
Amazona farinosa_AM	-59.598186	6.749304
Amazona farinosa_AM	-59.605937	6.749051
Amazona farinosa_AM	-59.747854	6.753906
Amazona farinosa_AM	-58.3154726	6.4334391
Amazona farinosa_AM	-58.3124685	6.522298
Amazona farinosa_AM	-57.8000164	6.5664742
Amazona farinosa_AM	-58.772049	7.4910364
Amazona farinosa_AM	-58.788064	7.332471
Amazona farinosa_AM	-58.946595	4.1985187
Amazona farinosa_AM	-58.8554335	4.7199209
Amazona farinosa_AM	-58.6148071	4.2826886
Amazona farinosa_AM	-58.9746094	4.5380944
Amazona farinosa_AM	-58.8111019	4.4254595
Amazona farinosa_AM	-58.893982	4.260693
Amazona farinosa_AM	-58.7474585	4.5824995
Amazona farinosa_AM	-58.5833073	6.462943
Amazona farinosa_AM	-58.2938004	6.0164131
Amazona farinosa_AM	-59.0314722	4.0072538
Amazona farinosa_AM	-59.06357	4.182617
Amazona farinosa_AM	-59.3930125	3.5616088
Amazona farinosa_AM	-59.2288828	3.9439775
Amazona farinosa_AM	-58.6724854	3.8368508
Amazona farinosa_AM	-59.349958	2.960635
Amazona farinosa_AM	-59.3581438	3.6762641
Amazona farinosa_AM	-59.5592022	3.7717632
Amazona farinosa_AM	-59.353321	3.663844
Amazona farinosa_AM	-59.3061733	3.3663582
Amazona farinosa_AM	-59.2629147	3.3388108
Amazona farinosa_AM	-59.742782	3.437597
Amazona farinosa_AM	-58.797922	3.885049
Amazona farinosa_AM	-85.6195879	14.2791894
Amazona farinosa_AM	-85.4524532	14.3983067
Amazona farinosa_AM	-85.2454519	14.4146471
Amazona farinosa_AM	-85.012346	13.648554
Amazona farinosa_AM	-84.4582987	14.152586
Amazona farinosa_AM	-83.8734698	14.0782798
Amazona farinosa_AM	-84.09058	14.40393
Amazona farinosa_AM	-83.6417592	14.3232984
Amazona farinosa_AM	-84.9157763	13.7093683
Amazona farinosa_AM	-84.138	13.531
Amazona farinosa_AM	-83.6854792	12.0055033
Amazona farinosa_AM	-83.7821845	11.5056469
Amazona farinosa_AM	-84.14294	11.42079
Amazona farinosa_AM	-83.9953709	11.4030054
Amazona farinosa_AM	-83.7257861	10.9310806
Amazona farinosa_AM	-85.6439209	13.1293012
Amazona farinosa_AM	-84.7716665	11.3397726
Amazona farinosa_AM	-84.68472	11.3618204
Amazona farinosa_AM	-84.9126434	11.437875
Amazona farinosa_AM	-84.3530703	10.9903823
Amazona farinosa_AM	-84.445703	10.9800081
Amazona farinosa_AM	-84.778297	11.121855
Amazona farinosa_AM	-82.2377086	9.1882346
Amazona farinosa_AM	-82.1763611	8.8701012
Amazona farinosa_AM	-82.1027613	9.1579426
Amazona farinosa_AM	-82.1243906	8.95254
Amazona farinosa_AM	-82.324934	9.1510096
Amazona farinosa_AM	-82.3034695	9.4276577
Amazona farinosa_AM	-82.137027	9.301888
Amazona farinosa_AM	-82.5092281	9.150361
Amazona farinosa_AM	-82.254703	9.3582031
Amazona farinosa_AM	-82.18606	8.9518351
Amazona farinosa_AM	-82.5711393	9.3762723
Amazona farinosa_AM	-82.658987	9.3161726
Amazona farinosa_AM	-82.4602032	9.3285609
Amazona farinosa_AM	-82.410953	9.284948
Amazona farinosa_AM	-80.221009	8.355031
Amazona farinosa_AM	-80.2260303	8.3161669
Amazona farinosa_AM	-80.2727817	8.6180933
Amazona farinosa_AM	-79.6816224	9.5217587
Amazona farinosa_AM	-80.6528482	8.920243
Amazona farinosa_AM	-79.75346	9.206
Amazona farinosa_AM	-79.66759	9.50417
Amazona farinosa_AM	-80.7034872	8.9905097
Amazona farinosa_AM	-80.0406683	9.2812833
Amazona farinosa_AM	-79.7287884	9.4328644
Amazona farinosa_AM	-79.587165	9.602188
Amazona farinosa_AM	-82.415657	8.7511648
Amazona farinosa_AM	-82.5314927	8.2872189
Amazona farinosa_AM	-82.6356668	8.6221541
Amazona farinosa_AM	-82.626652	8.69107
Amazona farinosa_AM	-81.8618774	8.1695225
Amazona farinosa_AM	-82.5946033	8.6919087
Amazona farinosa_AM	-82.5076997	8.3912475
Amazona farinosa_AM	-82.6516593	8.5844054
Amazona farinosa_AM	-82.5144793	8.6837068
Amazona farinosa_AM	-82.251976	8.206356
Amazona farinosa_AM	-77.6831529	7.7568791
Amazona farinosa_AM	-78.157131	7.518571
Amazona farinosa_AM	-78.2543707	8.2961927
Amazona farinosa_AM	-78.275893	8.216664
Amazona farinosa_AM	-77.9891753	8.1364678
Amazona farinosa_AM	-78.0198383	8.3981678
Amazona farinosa_AM	-77.916348	8.5897203
Amazona farinosa_AM	-77.8481817	8.3738066
Amazona farinosa_AM	-77.979866	8.516548
Amazona farinosa_AM	-77.9889	8.4004
Amazona farinosa_AM	-78.3619	7.97528
Amazona farinosa_AM	-78.4018889	8.0203333
Amazona farinosa_AM	-77.9963207	8.32293
Amazona farinosa_AM	-77.770714	8.183495
Amazona farinosa_AM	-78.4204016	8.5933851
Amazona farinosa_AM	-78.299	8.543
Amazona farinosa_AM	-78.14623	8.79721
Amazona farinosa_AM	-78.42615	8.49756
Amazona farinosa_AM	-77.3419867	8.1290008
Amazona farinosa_AM	-78.082552	8.226941
Amazona farinosa_AM	-77.913005	8.592151
Amazona farinosa_AM	-78.141144	8.682224
Amazona farinosa_AM	-77.804321	8.1021
Amazona farinosa_AM	-78.0152893	8.2441101
Amazona farinosa_AM	-80.6080226	7.2569409
Amazona farinosa_AM	-80.3586	7.32914
Amazona farinosa_AM	-80.370698	7.3559549
Amazona farinosa_AM	-78.748455	8.8380042
Amazona farinosa_AM	-79.4628668	9.0505312
Amazona farinosa_AM	-79.4252864	9.4294611
Amazona farinosa_AM	-80.0597385	8.6699508
Amazona farinosa_AM	-79.5739746	9.1671787
Amazona farinosa_AM	-79.7154236	9.0805244
Amazona farinosa_AM	-78.5906982	9.2918858
Amazona farinosa_AM	-79.5187855	9.0237123
Amazona farinosa_AM	-79.2072296	9.1301655
Amazona farinosa_AM	-78.80424	9.18257
Amazona farinosa_AM	-79.7589594	8.8629608
Amazona farinosa_AM	-79.776559	8.840693
Amazona farinosa_AM	-79.0371895	8.6266785
Amazona farinosa_AM	-79.1630173	9.0899081
Amazona farinosa_AM	-79.5989567	9.2074197
Amazona farinosa_AM	-79.341821	9.106903
Amazona farinosa_AM	-81.726411	7.437344
Amazona farinosa_AM	-81.247878	7.6276106
Amazona farinosa_AM	-80.9838402	8.014615
Amazona farinosa_AM	-80.7860488	7.3492886
Amazona farinosa_AM	-81.2592493	7.7952138
Amazona farinosa_AM	-80.87096	7.49362
Amazona farinosa_AM	-80.67406	7.34367
Amazona farinosa_AM	-77.7628934	8.3803397
Amazona farinosa_AM	-78.6358452	9.4278946
Amazona farinosa_AM	-78.96917	9.432544
Amazona farinosa_AM	-79.07546	9.3308
Amazona farinosa_AM	-81.7555332	8.9374613
Amazona farinosa_AM	-78.17833	-5.23164
Amazona farinosa_AM	-71.6178	-13.19925
Amazona farinosa_AM	-71.9759846	-13.5175873
Amazona farinosa_AM	-71.5617844	-13.0657106
Amazona farinosa_AM	-73.4487534	-11.5385616
Amazona farinosa_AM	-73.1034136	-11.6727888
Amazona farinosa_AM	-73.356768	-11.406273
Amazona farinosa_AM	-71.65145	-13.43773
Amazona farinosa_AM	-71.4726949	-12.9092439
Amazona farinosa_AM	-70.755929	-13.244137
Amazona farinosa_AM	-74.878299	-9.37357
Amazona farinosa_AM	-75.0025289	-9.223197
Amazona farinosa_AM	-76.0277939	-9.330077
Amazona farinosa_AM	-70.284442	-4.0494939
Amazona farinosa_AM	-70.1159906	-4.2755987
Amazona farinosa_AM	-74.6556	-5.1775
Amazona farinosa_AM	-72.6735306	-3.3821665
Amazona farinosa_AM	-72.9502487	-3.3107057
Amazona farinosa_AM	-73.3230972	-3.0270408
Amazona farinosa_AM	-73.6049652	-4.7413283
Amazona farinosa_AM	-73.4098291	-4.3536859
Amazona farinosa_AM	-72.7161026	-3.4497494
Amazona farinosa_AM	-73.7124038	-4.8506088
Amazona farinosa_AM	-73.6811829	-4.7981539
Amazona farinosa_AM	-73.5534668	-4.7050911
Amazona farinosa_AM	-73.4353638	-4.4093983
Amazona farinosa_AM	-73.2434678	-3.7523473
Amazona farinosa_AM	-74.31671	-5.23855
Amazona farinosa_AM	-75.2296667	-0.0970556
Amazona farinosa_AM	-75.5064583	-4.9250684
Amazona farinosa_AM	-74.3154497	-4.6746681
Amazona farinosa_AM	-73.92262	-5.62755
Amazona farinosa_AM	-73.82167	-5.39998
Amazona farinosa_AM	-74.32919	-5.24744
Amazona farinosa_AM	-74.27078	-5.33513
Amazona farinosa_AM	-76.5519297	-4.8285805
Amazona farinosa_AM	-74.0039063	-5.6296527
Amazona farinosa_AM	-74.1729552	-4.505516
Amazona farinosa_AM	-73.91	-6.265
Amazona farinosa_AM	-73.8655556	-5.81
Amazona farinosa_AM	-73.1943083	-3.9571641
Amazona farinosa_AM	-73.1838155	-4.1666213
Amazona farinosa_AM	-73.3522153	-4.2490962
Amazona farinosa_AM	-70.66885	-3.8079483
Amazona farinosa_AM	-73.8456774	-5.0340039
Amazona farinosa_AM	-73.86086	-3.88172
Amazona farinosa_AM	-74.232662	-3.666555
Amazona farinosa_AM	-74.0207291	-4.9611542
Amazona farinosa_AM	-73.9597464	-5.0970996
Amazona farinosa_AM	-72.86988	-2.59969
Amazona farinosa_AM	-71.60779	-2.33043
Amazona farinosa_AM	-71.59549	-2.32262
Amazona farinosa_AM	-72.04878	-2.50436
Amazona farinosa_AM	-73.3223361	-3.828593
Amazona farinosa_AM	-73.976655	-4.6736966
Amazona farinosa_AM	-72.1616903	-3.3254884
Amazona farinosa_AM	-72.0606767	-3.3765921
Amazona farinosa_AM	-73.2900567	-3.7930253
Amazona farinosa_AM	-75.732261	-5.540285
Amazona farinosa_AM	-75.8599606	-5.4613434
Amazona farinosa_AM	-73.7237705	-4.5726619
Amazona farinosa_AM	-72.24922	-3.3867033
Amazona farinosa_AM	-73.1829357	-3.5137637
Amazona farinosa_AM	-73.726936	-4.579507
Amazona farinosa_AM	-74.759109	-0.3351669
Amazona farinosa_AM	-75.5186084	-5.2024566
Amazona farinosa_AM	-70.1892237	-4.2074997
Amazona farinosa_AM	-73.164399	-3.974987
Amazona farinosa_AM	-71.4079142	-12.5856434
Amazona farinosa_AM	-71.7213478	-12.0685758
Amazona farinosa_AM	-69.4909179	-12.0650268
Amazona farinosa_AM	-69.251343	-12.2829582
Amazona farinosa_AM	-69.47089	-12.097706
Amazona farinosa_AM	-69.9029589	-12.0519956
Amazona farinosa_AM	-70.951767	-12.2994164
Amazona farinosa_AM	-70.5648422	-12.4302958
Amazona farinosa_AM	-70.3977728	-12.5852777
Amazona farinosa_AM	-70.0795341	-12.5513094
Amazona farinosa_AM	-69.3998701	-12.8242911
Amazona farinosa_AM	-70.5314983	-13.0947698
Amazona farinosa_AM	-71.0757494	-12.4109274
Amazona farinosa_AM	-69.212685	-11.710204
Amazona farinosa_AM	-68.828373	-12.468984
Amazona farinosa_AM	-71.005	-12.994
Amazona farinosa_AM	-69.52581	-11.14321
Amazona farinosa_AM	-70.4626608	-12.5647005
Amazona farinosa_AM	-69.490341	-11.361684
Amazona farinosa_AM	-69.528866	-12.051667
Amazona farinosa_AM	-69.2823601	-12.6069197
Amazona farinosa_AM	-69.3912641	-12.172919
Amazona farinosa_AM	-71.237006	-11.986055
Amazona farinosa_AM	-69.4052345	-12.1339501
Amazona farinosa_AM	-69.11	-12.36
Amazona farinosa_AM	-69.576206	-10.943902
Amazona farinosa_AM	-69.106731	-12.492831
Amazona farinosa_AM	-69.8208974	-13.0537929
Amazona farinosa_AM	-69.2173755	-11.8846851
Amazona farinosa_AM	-69.5237589	-12.8303807
Amazona farinosa_AM	-69.2939901	-11.5222465
Amazona farinosa_AM	-69.5299816	-12.8203798
Amazona farinosa_AM	-69.1205263	-11.9435248
Amazona farinosa_AM	-69.734153	-12.033026
Amazona farinosa_AM	-75.1	-10.67
Amazona farinosa_AM	-69.0442228	-14.112354
Amazona farinosa_AM	-69.3682337	-13.4884604
Amazona farinosa_AM	-68.950137	-14.01997
Amazona farinosa_AM	-70.3186111	-13.4099167
Amazona farinosa_AM	-69.1544294	-14.2202494
Amazona farinosa_AM	-68.895069	-14.102326
Amazona farinosa_AM	-76.9790554	-6.0775373
Amazona farinosa_AM	-76.9762793	-6.0753855
Amazona farinosa_AM	-77.0892191	-5.9364724
Amazona farinosa_AM	-77.1172333	-5.9244697
Amazona farinosa_AM	-77.6335144	-5.6825232
Amazona farinosa_AM	-76.21348	-6.60723
Amazona farinosa_AM	-72.7567649	-9.5340984
Amazona farinosa_AM	-72.7464437	-9.4264552
Amazona farinosa_AM	-71.6651917	-10.3749023
Amazona farinosa_AM	-73.12926	-10.6784
Amazona farinosa_AM	-73.22325	-10.70044
Amazona farinosa_AM	-73.36838	-10.72827
Amazona farinosa_AM	-74.0330887	-8.4127585
Amazona farinosa_AM	-70.7073426	-9.8602053
Amazona farinosa_AM	-70.70436	-9.9353731
Amazona farinosa_AM	-74.1547966	-9.3975386
Amazona farinosa_AM	-72.7903461	-9.5456523
Amazona farinosa_AM	-72.9435545	-10.597393
Amazona farinosa_AM	-72.84781	-10.64009
Amazona farinosa_AM	-70.6959572	-9.7753441
Amazona farinosa_AM	-55.0678968	5.1376015
Amazona farinosa_AM	-55.1744006	4.944003
Amazona farinosa_AM	-55.1498437	5.8278863
Amazona farinosa_AM	-55.1749706	5.4121359
Amazona farinosa_AM	-56.1811389	4.6779337
Amazona farinosa_AM	-55.4390824	3.3444232
Amazona farinosa_AM	-57.2214746	4.4061267
Amazona farinosa_AM	-55.417708	4.637365
Amazona farinosa_AM	-55.4957145	4.6494441
Amazona farinosa_AM	-66.8642762	10.4655633
Amazona farinosa_AM	-63.2799781	8.6835287
Amazona farinosa_AM	-67.4907796	10.2322036
Amazona farinosa_AM	-61.7795563	7.9980373
Amazona farinosa_AM	-65.218277	7.4949835
Amazona farinosa_AM	-61.8273296	8.0187927
Amazona farinosa_AM	-61.36389	5.61736
Amazona farinosa_AM	-61.7317057	8.0551816
Amazona farinosa_AM	-61.4176598	5.8149941
Amazona farinosa_AM	-65.1957464	7.4124682
Amazona farinosa_AM	-62.8566713	6.5652464
Amazona farinosa_AM	-61.1279297	4.9377243
Amazona farinosa_AM	-61.2776077	6.9229122
Amazona farinosa_AM	-61.65584	8.11187
Amazona farinosa_AM	-61.46944	6.41037
Amazona farinosa_AM	-64.95205	7.02279
Amazona farinosa_AM	-64.75124	6.4948656
Amazona farinosa_AM	-61.5756655	6.5521491
Amazona farinosa_AM	-61.2837982	6.9243819
Amazona farinosa_AM	-61.58057	4.54563
Amazona farinosa_AM	-61.65548	4.48735
Amazona farinosa_AM	-62.6739979	8.3124414
Amazona farinosa_AM	-61.6021872	6.9159778
Amazona farinosa_AM	-61.45473	6.2207126
Amazona farinosa_AM	-61.3417	4.5917
Amazona farinosa_AM	-62.9950562	7.7762405
Amazona farinosa_AM	-62.529768	7.3417985
Amazona farinosa_AM	-61.3545935	4.6083473
Amazona farinosa_AM	-60.8455467	5.107102
Amazona farinosa_AM	-61.1101627	4.5976428
Amazona farinosa_AM	-61.2198787	6.2405234
Amazona farinosa_AM	-61.721711	7.949512
Amazona farinosa_AM	-70.9046693	8.2789451
Amazona farinosa_AM	-70.9656715	8.3363481
Amazona farinosa_AM	-71.1582381	8.5863733
Amazona farinosa_AM	-71.1509371	8.5985199
Amazona farinosa_AM	-71.3859673	8.6430645
Amazona farinosa_AM	-71.7075577	7.7419674
Amazona farinosa_AM	-71.930628	7.409566
Amazona farinosa_AM	-72.038066	7.465774
Amazona farinosa_AM	-72.605462	8.875099
Amazona farinosa_AM	-72.3651624	10.3285144
Amazona farinosa_AM	-72.2275543	9.1780246
Amazona farinosa_AM	-72.346236	10.791686
Amazona farinosa_AM	-72.761904	10.051132
Amazona farinosa_AM	-72.3667972	10.8248222
Amazona farinosa_AM	-70.9373045	10.3760505
Amazona farinosa_AM	-72.0905016	10.4538816
Amazona farinosa_AM	-72.797855	9.8275983
Amazona farinosa_AM	-71.7296106	9.0720503
Amazona farinosa_AM	-72.552909	10.0845529
Amazona farinosa_AM	-72.5940733	9.4594267
Amazona farinosa_AM	-71.078076	10.30473
Amazona farinosa_AM	-72.6453056	10.0776667
Amazona farinosa_AM	-72.8074694	9.8429118
Amazona farinosa_AM	-71.0461459	10.1739886
Amazona farinosa_AM	-67.0003366	1.9501258
Amazona farinosa_AM	-66.8322372	4.0711244
Amazona farinosa_AM	-66.8583298	4.0807017
Amazona farinosa_AM	-66.7671776	4.1101521
Amazona farinosa_AM	-67.8213716	4.6794709
Amazona farinosa_AM	-67.819633	4.844685
Amazona farinosa_AM	-66.11832	5.61103
Amazona farinosa_AM	-66.4247131	2.451949
Amazona farinosa_AM	-67.5413154	5.4362294
Amazona farinosa_AM	-66.1320841	3.0258702
Amazona farinosa_AM	-67.6171722	5.3877083
Amazona farinosa_AM	-67.550683	5.5847217
Antrostomus sericocaudatus_AM	-70.7105556	-12.3591667
Antrostomus sericocaudatus_AM	-71.4079548	-11.8883688
Antrostomus sericocaudatus_AM	-70.9803915	-12.2234948
Antrostomus sericocaudatus_AM	-70.80802	-12.27625
Antrostomus sericocaudatus_AM	-70.70436	-9.9353731
Antrostomus sericocaudatus_AM	-68.751605	-12.73207
Antrostomus sericocaudatus_AM	-50.5695105	-6.043175
Antrostomus sericocaudatus_AM	-50.0143576	-6.392157
Antrostomus sericocaudatus_AM	-55.000944	-2.92905
Antrostomus sericocaudatus_AM	-54.8878108	-3.2253231
Antrostomus sericocaudatus_AM	-54.8078275	-3.4634418
Antrostomus sericocaudatus_AM	-67.6706572	-9.7512028
Antrostomus sericocaudatus_AM	-71.238978	-11.986977
Antrostomus sericocaudatus_AM	-71.2828803	-11.9449523
Antrostomus sericocaudatus_AM	-50.786478	-4.496354
Antrostomus sericocaudatus_AM	-68.1258345	-9.9923504
Antrostomus sericocaudatus_AM	-61.175952	-14.826083
Antrostomus sericocaudatus_AM	-69.52581	-11.14321
Antrostomus sericocaudatus_AM	-67.9188538	-14.4293604
Antrostomus sericocaudatus_AM	-70.6675386	-12.4432173
Antrostomus sericocaudatus_AM	-50.390296	-9.679022
Antrostomus sericocaudatus_AM	-70.70425	-12.4442778
Antrostomus sericocaudatus_AM	-68.205104	-9.998429
Antrostomus sericocaudatus_AM	-50.3506844	-6.170702
Antrostomus sericocaudatus_AM	-50.345385	-6.155033
Antrostomus sericocaudatus_AM	-73.678093	-10.4130724
Antrostomus sericocaudatus_AM	-55.0240374	-2.8260305
Antrostomus sericocaudatus_AM	-54.496994	-2.823716
Antrostomus sericocaudatus_AM	-55.9311079	-9.5972613
Antrostomus sericocaudatus_AM	-76.246935	-6.844759
Antrostomus sericocaudatus_AM	-69.636841	-13.277373
Antrostomus sericocaudatus_AM	-60.925026	-14.547185
Antrostomus sericocaudatus_AM	-54.939167	-3.0425
Antrostomus sericocaudatus_AM	-67.716667	-14.55
Antrostomus sericocaudatus_AM	-69.28	-12.88
Antrostomus sericocaudatus_AM	-54.949444	-3.355833
Antrostomus sericocaudatus_AM	-71.240158	-12.632298
Antrostomus sericocaudatus_AM	-65.794027	-11.03995
Antrostomus sericocaudatus_AM	-65.739845	-11.033874
Antrostomus sericocaudatus_AM	-67.80484	-14.50161
Antrostomus sericocaudatus_AM	-67.94141	-14.35832
Antrostomus sericocaudatus_AM	-46.7627048	-3.704381
Antrostomus sericocaudatus_AM	-66.0274886	-11.0349699
Antrostomus sericocaudatus_AM	-66.1435317	-11.1688868
Antrostomus sericocaudatus_AM	-75.7035336	-7.1763996
Antrostomus sericocaudatus_AM	-69.6119071	-13.1372421
Antrostomus sericocaudatus_AM	-69.5805359	-13.0774718
Antrostomus sericocaudatus_AM	-70.75058	-12.319878
Antrostomus sericocaudatus_AM	-69.2385864	-11.0503862
Antrostomus sericocaudatus_AM	-61.083984	-14.881087
Antrostomus sericocaudatus_AM	-62.866667	-10.297933
Antrostomus sericocaudatus_AM	-71.085234	-12.120061
Antrostomus sericocaudatus_AM	-60.9621497	-8.494205
Antrostomus sericocaudatus_AM	-50.590142	-6.1565476
Antrostomus sericocaudatus_AM	-54.9586364	-2.8564928
Antrostomus sericocaudatus_AM	-71.39136	-12.78927
Antrostomus sericocaudatus_AM	-70.1008415	-12.5662922
Campylorhynchus turdinus_AM	-57.75184	-16.73455
Campylorhynchus turdinus_AM	-69.0850461	-12.6013543
Campylorhynchus turdinus_AM	-69.07482	-2.5785
Campylorhynchus turdinus_AM	-75.4953	0.40374
Campylorhynchus turdinus_AM	-76.6483471	1.1466
Campylorhynchus turdinus_AM	-76.845889	0.733875
Campylorhynchus turdinus_AM	-69.1772014	-12.6545022
Campylorhynchus turdinus_AM	-76.983333	0.05
Campylorhynchus turdinus_AM	-74.58	-8.33
Campylorhynchus turdinus_AM	-76.0081869	-9.2699054
Campylorhynchus turdinus_AM	-64.9748611	-14.7752145
Campylorhynchus turdinus_AM	-56.8577	-16.7483
Campylorhynchus turdinus_AM	-56.7646408	-16.5572272
Campylorhynchus turdinus_AM	-70.096665	-12.562567
Campylorhynchus turdinus_AM	-74.192955	-10.779481
Campylorhynchus turdinus_AM	-73.95	-10.41
Campylorhynchus turdinus_AM	-68.92916	-12.543712
Campylorhynchus turdinus_AM	-76.633333	-0.383333
Campylorhynchus turdinus_AM	-75.73333	-7.15
Campylorhynchus turdinus_AM	-56.759722	-16.7575
Campylorhynchus turdinus_AM	-69.297	-12.8338
Campylorhynchus turdinus_AM	-73.33333	-3
Campylorhynchus turdinus_AM	-71.40837	-11.885793
Campylorhynchus turdinus_AM	-63.1820083	-17.7834302
Campylorhynchus turdinus_AM	-73.0879	-3.53672
Campylorhynchus turdinus_AM	-71.316667	-11.916667
Campylorhynchus turdinus_AM	-74.58	-5.08
Campylorhynchus turdinus_AM	-78	-0.75
Campylorhynchus turdinus_AM	-69.5805359	-13.0774718
Campylorhynchus turdinus_AM	-69.4	-12.81667
Campylorhynchus turdinus_AM	-75.283333	-0.566667
Campylorhynchus turdinus_AM	-58.6382	-17.2602
Campylorhynchus turdinus_AM	-66.85	-14.82
Campylorhynchus turdinus_AM	-75.47	1.5
Campylorhynchus turdinus_AM	-47.48	-5.53
Campylorhynchus turdinus_AM	-57.68	-16.07
Campylorhynchus turdinus_AM	-54.7	-2.4333
Campylorhynchus turdinus_AM	-68.8	-3.45
Campylorhynchus turdinus_AM	-67.528333	-14.442222
Campylorhynchus turdinus_AM	-59.65	-16.55
Campylorhynchus turdinus_AM	-78.05	-3.05
Campylorhynchus turdinus_AM	-71.39136	-12.78927
Campylorhynchus turdinus_AM	-64.975	-14.462
Campylorhynchus turdinus_AM	-70.9	-12.26667
Campylorhynchus turdinus_AM	-69.4092	-12.8751
Campylorhynchus turdinus_AM	-78.8	-4.5
Campylorhynchus turdinus_AM	-58.683333	-18.85
Campylorhynchus turdinus_AM	-60.17	-17.85
Campylorhynchus turdinus_AM	-75.85	-2.3
Campylorhynchus turdinus_AM	-52.37	-3.65
Campylorhynchus turdinus_AM	-76.7	1.0833
Campylorhynchus turdinus_AM	-65.7667	-7.6667
Campylorhynchus turdinus_AM	-67.7833	-2.7833
Campylorhynchus turdinus_AM	-64.93	-14.12
Campylorhynchus turdinus_AM	-77.5846	-0.6644
Campylorhynchus turdinus_AM	-63.184	-17.8395
Campylorhynchus turdinus_AM	-69.3127441	-12.7957316
Campylorhynchus turdinus_AM	-73.126	-3.63567
Campylorhynchus turdinus_AM	-57.9659445	-15.6206107
Campylorhynchus turdinus_AM	-63.1343	-17.508
Campylorhynchus turdinus_AM	-56.9187	-19.2331
Campylorhynchus turdinus_AM	-74.2977905	-4.8337334
Campylorhynchus turdinus_AM	-68.769	-12.4092
Campylorhynchus turdinus_AM	-73.231893	-4.311723
Campylorhynchus turdinus_AM	-77.747684	-0.681295
Campylorhynchus turdinus_AM	-76.3974	-0.67453
Campylorhynchus turdinus_AM	-77.7702	-0.72164
Campylorhynchus turdinus_AM	-77.38062	-1.06356
Campylorhynchus turdinus_AM	-72.8357	-3.46172
Campylorhynchus turdinus_AM	-71.49185	-13.0236
Campylorhynchus turdinus_AM	-63.198168	-17.560208
Campylorhynchus turdinus_AM	-56.7353135	-16.6206959
Campylorhynchus turdinus_AM	-55.864	-16.3453
Campylorhynchus turdinus_AM	-63.0697632	-17.7664245
Campylorhynchus turdinus_AM	-63.158354	-17.923615
Campylorhynchus turdinus_AM	-69.1273	-12.9158
[truncated: 18,856 more rows]
