# Supplementary material for: The role of ecological niche evolution on diversification patterns of birds distinctly distributed between the Amazonia and Atlantic rainforests
Source: PLoS One. 2020 Oct 13;15(10):e0238729. doi: 10.1371/journal.pone.0238729 (PMC7553277; doi:10.1371/journal.pone.0238729)
Supplement: S2 Data — (TXT) [file pone.0238729.s002.txt]

Species	Long	Lat
Amazona farinosa_MA	-40.116565	-19.007947
Amazona farinosa_MA	-44.20452	-23.17876
Amazona farinosa_MA	-39.75	-18.58
Amazona farinosa_MA	-45.1692945	-23.4697252
Amazona farinosa_MA	-40.0709	-19.1516
Amazona farinosa_MA	-40.0894547	-19.0166821
Amazona farinosa_MA	-40.126876	-19.1916581
Amazona farinosa_MA	-40.0047	-19.2409
Amazona farinosa_MA	-45.324094	-23.844886
Amazona farinosa_MA	-45.4076	-23.8527
Amazona farinosa_MA	-44.6136	-22.4458
Amazona farinosa_MA	-40.0754	-19.4096
Amazona farinosa_MA	-43.0001	-22.4719
Amazona farinosa_MA	-39.673068	-17.29201
Amazona farinosa_MA	-39.346249	-17.076612
Amazona farinosa_MA	-39.31	-17.07
Amazona farinosa_MA	-39.411556	-16.8995
Amazona farinosa_MA	-39.19	-16.88
Amazona farinosa_MA	-39.290131	-16.476974
Amazona farinosa_MA	-39.1697613	-16.3876004
Amazona farinosa_MA	-39.090246	-15.177957
Amazona farinosa_MA	-39.053979	-15.154932
Amazona farinosa_MA	-42.5494246	-19.6676356
Amazona farinosa_MA	-44.431	-22.997
Amazona farinosa_MA	-40.336944	-19.489444
Amazona farinosa_MA	-40.5265635	-15.7723998
Amazona farinosa_MA	-39.847862	-18.393257
Amazona farinosa_MA	-39.983161	-19.060008
Amazona farinosa_MA	-42.038546	-22.425643
Amazona farinosa_MA	-45.429808	-23.594311
Amazona farinosa_MA	-45.0130725	-23.4037104
Amazona farinosa_MA	-39.2575407	-14.6861148
Amazona farinosa_MA	-39.422121	-17.7981358
Amazona farinosa_MA	-39.3762445	-17.4720522
Amazona farinosa_MA	-40.0533628	-19.4192446
Amazona farinosa_MA	-39.861896	-18.8468172
Amazona farinosa_MA	-40.226696	-19.147862
Amazona farinosa_MA	-40.031819	-18.79615
Amazona farinosa_MA	-40.163313	-18.857022
Amazona farinosa_MA	-42.548933	-19.5464448
Amazona farinosa_MA	-42.58166	-19.58133
Amazona farinosa_MA	-42.4655055	-19.5414913
Amazona farinosa_MA	-37.42527	-11.3736
Amazona farinosa_MA	-46.1412048	-23.7652369
Amazona farinosa_MA	-45.06293	-23.4011
Amazona farinosa_MA	-45.3583217	-23.8124777
Amazona farinosa_MA	-46.304925	-23.882665
Amazona farinosa_MA	-45.4678899	-23.8185092
Amazona farinosa_MA	-45.4282093	-23.936761
Amazona farinosa_MA	-45.5478144	-22.6975749
Amazona farinosa_MA	-46.2870038	-24.0159922
Amazona farinosa_MA	-45.450943	-23.571371
Amazona farinosa_MA	-45.474453	-23.581169
Amazona farinosa_MA	-45.348022	-23.8063919
Amazona farinosa_MA	-44.8787856	-23.3285035
Amazona farinosa_MA	-44.876318	-23.3094292
Amazona farinosa_MA	-46.0454607	-23.785659
Amazona farinosa_MA	-44.6135674	-22.4457998
Amazona farinosa_MA	-43.0000591	-22.4718752
Amazona farinosa_MA	-43.239209	-22.828847
Amazona farinosa_MA	-44.1387219	-23.1485673
Amazona farinosa_MA	-44.207778	-23.175833
Antrostomus sericocaudatus_MA	-54.827625	-27.058887
Antrostomus sericocaudatus_MA	-49.67773	-26.713605
Antrostomus sericocaudatus_MA	-49.2547472	-27.1202972
Antrostomus sericocaudatus_MA	-49.2151417	-27.17375
Antrostomus sericocaudatus_MA	-49.157019	-27.106106
Antrostomus sericocaudatus_MA	-54.583683	-25.919607
Antrostomus sericocaudatus_MA	-48.449063	-24.236399
Antrostomus sericocaudatus_MA	-48.4127569	-24.2682101
Antrostomus sericocaudatus_MA	-48.7005111	-24.5346103
Antrostomus sericocaudatus_MA	-55.279133	-24.186514
Antrostomus sericocaudatus_MA	-49.630593	-28.654233
Antrostomus sericocaudatus_MA	-49.1392037	-27.2136277
Antrostomus sericocaudatus_MA	-54.00446	-26.504054
Antrostomus sericocaudatus_MA	-49.3926926	-28.1914044
Antrostomus sericocaudatus_MA	-54.6333333	-24.4666667
Antrostomus sericocaudatus_MA	-54.071617	-25.588898
Antrostomus sericocaudatus_MA	-53.8992691	-27.1505053
Antrostomus sericocaudatus_MA	-54.108138	-26.624442
Antrostomus sericocaudatus_MA	-50.38625	-29.42292
Antrostomus sericocaudatus_MA	-48.8106682	-27.73223
Antrostomus sericocaudatus_MA	-55.665333	-27.416
Antrostomus sericocaudatus_MA	-49.073721	-27.005093
Antrostomus sericocaudatus_MA	-54.455452	-25.683303
Antrostomus sericocaudatus_MA	-49.25	-25.42
Antrostomus sericocaudatus_MA	-55.7666667	-26.2333333
Antrostomus sericocaudatus_MA	-55.8	-26.43
Antrostomus sericocaudatus_MA	-54.65	-25.033333
Antrostomus sericocaudatus_MA	-56.5833333	-25.0166667
Antrostomus sericocaudatus_MA	-54.58	-25.36
Antrostomus sericocaudatus_MA	-54.3205261	-25.7903087
Antrostomus sericocaudatus_MA	-55.33	-25.3
Antrostomus sericocaudatus_MA	-55.6333333	-26.0833333
Antrostomus sericocaudatus_MA	-54.433333	-24.783333
Antrostomus sericocaudatus_MA	-55.26	-24.11
Antrostomus sericocaudatus_MA	-55.3666667	-24.6166667
Antrostomus sericocaudatus_MA	-54.930868	-26.653519
Antrostomus sericocaudatus_MA	-54.85	-25.85
Antrostomus sericocaudatus_MA	-55.683333	-24.733333
Antrostomus sericocaudatus_MA	-54.4	-24.35
Antrostomus sericocaudatus_MA	-54.94	-25.76
Antrostomus sericocaudatus_MA	-55.8	-25.03
Antrostomus sericocaudatus_MA	-53.9594579	-25.8598221
Antrostomus sericocaudatus_MA	-54.131333	-27.023333
Antrostomus sericocaudatus_MA	-53.883333	-26.883333
Antrostomus sericocaudatus_MA	-54.216667	-25.783333
Antrostomus sericocaudatus_MA	-54.0393333	-27.0223333
Antrostomus sericocaudatus_MA	-54.2645	-26.689778
Antrostomus sericocaudatus_MA	-54.2171001	-26.8684106
Antrostomus sericocaudatus_MA	-54.14618	-26.88677
Antrostomus sericocaudatus_MA	-54.3255043	-25.6934357
Antrostomus sericocaudatus_MA	-54.9343443	-27.5529489
Antrostomus sericocaudatus_MA	-54.29	-24.05
Antrostomus sericocaudatus_MA	-48.7343573	-27.2414979
Antrostomus sericocaudatus_MA	-48.647869	-26.095302
Antrostomus sericocaudatus_MA	-49.4684486	-28.6431513
Antrostomus sericocaudatus_MA	-47.0239305	-24.3639861
Antrostomus sericocaudatus_MA	-48.6235503	-24.5840708
Antrostomus sericocaudatus_MA	-48.5837149	-24.6045854
Antrostomus sericocaudatus_MA	-48.681641	-24.552566
Antrostomus sericocaudatus_MA	-48.273794	-24.308511
Antrostomus sericocaudatus_MA	-47.453493	-24.029646
Antrostomus sericocaudatus_MA	-53.85154	-27.232351
Campylorhynchus turdinus_MA	-54.4383	-25.6425
Campylorhynchus turdinus_MA	-54.4384	-25.6808
Campylorhynchus turdinus_MA	-39.904722	-19.075556
Campylorhynchus turdinus_MA	-57.02	-19.586
Campylorhynchus turdinus_MA	-58.1467	-20.0983
Campylorhynchus turdinus_MA	-40.37	-19.83
Campylorhynchus turdinus_MA	-57.93333	-21.45
Campylorhynchus turdinus_MA	-57.86667	-22.4
Campylorhynchus turdinus_MA	-39.03	-14.82
Campylorhynchus turdinus_MA	-58.11667	-20.26667
Campylorhynchus turdinus_MA	-54.5748425	-25.6067012
Campylorhynchus turdinus_MA	-57.43	-22.6
Campylorhynchus turdinus_MA	-59.13	-24.37
Campylorhynchus turdinus_MA	-57.58042	-25.30319
Campylorhynchus turdinus_MA	-58.5528	-21.1317
Campylorhynchus turdinus_MA	-57.6203	-25.2805
Campylorhynchus turdinus_MA	-58.79	-21.1105556
Campylorhynchus turdinus_MA	-57.549615	-25.396466
Campylorhynchus turdinus_MA	-40.0585556	-19.1526277
Campylorhynchus turdinus_MA	-58.1423333	-25.044
Campylorhynchus turdinus_MA	-58.2691667	-20.1841667
Campylorhynchus turdinus_MA	-57.3463397	-25.2292809
Campylorhynchus turdinus_MA	-57.05	-23.61
Campylorhynchus turdinus_MA	-58.59	-24.05
Campylorhynchus turdinus_MA	-57.7190781	-25.6811373
Campylorhynchus turdinus_MA	-58.17	-20.23
Campylorhynchus turdinus_MA	-58.4686	-20.0897
Campylorhynchus turdinus_MA	-57.329	-25.249
Campylorhynchus turdinus_MA	-57.703	-25.3374
Campylorhynchus turdinus_MA	-58.2222	-26.3434
Campylorhynchus turdinus_MA	-39.180843	-14.259412
Campylorhynchus turdinus_MA	-57.36	-24.9
Campylorhynchus turdinus_MA	-57.66	-24.66
Campylorhynchus turdinus_MA	-57.69236	-25.23182
Campylorhynchus turdinus_MA	-59.049	-24.509
Campylorhynchus turdinus_MA	-57.5	-23.08
Campylorhynchus turdinus_MA	-54.66	-25.33
Campylorhynchus turdinus_MA	-54.4522333	-25.6789119
Campylorhynchus turdinus_MA	-57.51	-25.03
Campylorhynchus turdinus_MA	-57.45	-24.8833333
Campylorhynchus turdinus_MA	-57.64	-24.86
Campylorhynchus turdinus_MA	-58.1728922	-25.12017
Campylorhynchus turdinus_MA	-57.26	-25.08
Campylorhynchus turdinus_MA	-40.0894547	-19.0166821
Campylorhynchus turdinus_MA	-57.4013	-25.2782
Campylorhynchus turdinus_MA	-57.41	-25.16
Campylorhynchus turdinus_MA	-39.5644	-15.392
Campylorhynchus turdinus_MA	-58.725	-20.9967
Campylorhynchus turdinus_MA	-57.08	-25.57
Campylorhynchus turdinus_MA	-57.379	-25.059
Campylorhynchus turdinus_MA	-59.0452778	-22.6272222
Campylorhynchus turdinus_MA	-40.079577	-14.436755
Campylorhynchus turdinus_MA	-58.08554	-24.97734
Campylorhynchus turdinus_MA	-57.1667	-22.4167
Campylorhynchus turdinus_MA	-58.56	-24.26
Campylorhynchus turdinus_MA	-39.1750471	-16.379814
Campylorhynchus turdinus_MA	-57.83	-25.06
Campylorhynchus turdinus_MA	-56.283	-25.2426667
Campylorhynchus turdinus_MA	-57.25	-25.25
Campylorhynchus turdinus_MA	-56.2833	-23.7667
Campylorhynchus turdinus_MA	-56.499	-22.159
Campylorhynchus turdinus_MA	-57.0658	-26.2755
Campylorhynchus turdinus_MA	-57.15	-24.21
Campylorhynchus turdinus_MA	-58.2	-19.9833
Campylorhynchus turdinus_MA	-58.7049	-27.038
Campylorhynchus turdinus_MA	-57.36	-23.53
Campylorhynchus turdinus_MA	-57.333588	-25.147804
Campylorhynchus turdinus_MA	-58.1735	-20.032
Campylorhynchus turdinus_MA	-57.9172306	-25.8521444
Campylorhynchus turdinus_MA	-57.7333	-25
Campylorhynchus turdinus_MA	-56.3107	-23.3405
Campylorhynchus turdinus_MA	-54.6215726	-25.5192168
Campylorhynchus turdinus_MA	-58.3081	-20.7747
Campylorhynchus turdinus_MA	-57.43	-22.76
Campylorhynchus turdinus_MA	-56.2	-23.23
Campylorhynchus turdinus_MA	-57.9048	-25.5614
Campylorhynchus turdinus_MA	-57.05	-23.66
Campylorhynchus turdinus_MA	-57.95	-22.15
Campylorhynchus turdinus_MA	-58.67	-24.28
Campylorhynchus turdinus_MA	-56.2167	-25.8333
Campylorhynchus turdinus_MA	-58.3	-19.92
Campylorhynchus turdinus_MA	-57.55	-25
Campylorhynchus turdinus_MA	-58.4085	-23.6519
Campylorhynchus turdinus_MA	-58.5833	-23.9333
Campylorhynchus turdinus_MA	-57.2465	-23.9758333
Campylorhynchus turdinus_MA	-55.8	-26.43
Campylorhynchus turdinus_MA	-57.4833	-26.0833
Campylorhynchus turdinus_MA	-57.04	-26.39
Campylorhynchus turdinus_MA	-57.4727	-22.2612
Campylorhynchus turdinus_MA	-58.8844	-21.07
Campylorhynchus turdinus_MA	-57	-23.58
Campylorhynchus turdinus_MA	-56.18	-22.88
Campylorhynchus turdinus_MA	-56.9017	-22.265
Campylorhynchus turdinus_MA	-58.5081	-27.065
Campylorhynchus turdinus_MA	-57.41	-23.08
Campylorhynchus turdinus_MA	-55.93	-23.21
Campylorhynchus turdinus_MA	-57.499	-25.6157
Campylorhynchus turdinus_MA	-55.26	-24.11
Campylorhynchus turdinus_MA	-58.295	-24.1833
Campylorhynchus turdinus_MA	-58.6402778	-21.0255556
Campylorhynchus turdinus_MA	-56.91	-25.41
Campylorhynchus turdinus_MA	-57.55	-22.7333
Campylorhynchus turdinus_MA	-57.458	-22.398
Campylorhynchus turdinus_MA	-56.8461	-25.8828
Campylorhynchus turdinus_MA	-54.3787	-24.3723
Campylorhynchus turdinus_MA	-57.8	-22.48
Campylorhynchus turdinus_MA	-54.4333	-24.7833
Campylorhynchus turdinus_MA	-56.75	-23.93
Campylorhynchus turdinus_MA	-54.1687833	-25.8573167
Campylorhynchus turdinus_MA	-54.65	-25.0333333
Campylorhynchus turdinus_MA	-54.6165473	-26.0150352
Campylorhynchus turdinus_MA	-57.4662	-25.31424
Campylorhynchus turdinus_MA	-54.58	-25.36
Campylorhynchus turdinus_MA	-57.8722522	-21.0424848
Campylorhynchus turdinus_MA	-57.2	-25.06
Campylorhynchus turdinus_MA	-54.6333333	-24.4666667
Campylorhynchus turdinus_MA	-56.46	-23.51
Campylorhynchus turdinus_MA	-57.3	-24.96
Campylorhynchus turdinus_MA	-56.243639	-19.574778
Campylorhynchus turdinus_MA	-56.61925	-18.987583
Campylorhynchus turdinus_MA	-57.733333	-22.1
Campylorhynchus turdinus_MA	-54.476023	-25.488558
Campylorhynchus turdinus_MA	-58.8761187	-27.4252337
Campylorhynchus turdinus_MA	-58.6993933	-27.1645291
Campylorhynchus turdinus_MA	-58.6196136	-27.290028
Campylorhynchus turdinus_MA	-58.7216234	-27.3070365
Campylorhynchus turdinus_MA	-58.6341834	-27.1131386
Campylorhynchus turdinus_MA	-58.8707328	-27.1396216
Campylorhynchus turdinus_MA	-58.6529589	-26.9452863
Campylorhynchus turdinus_MA	-54.3205261	-25.7903087
Campylorhynchus turdinus_MA	-54.4197035	-25.6762254
Campylorhynchus turdinus_MA	-54.6140456	-25.9162488
Campylorhynchus turdinus_MA	-54.602645	-26.401712
Campylorhynchus turdinus_MA	-54.3255043	-25.6934357
Campylorhynchus turdinus_MA	-54.6894479	-26.4104359
Campylorhynchus turdinus_MA	-53.9759858	-25.8572992
Campylorhynchus turdinus_MA	-55.9108883	-27.3593772
Campylorhynchus turdinus_MA	-54.7629189	-26.5665927
Campylorhynchus turdinus_MA	-54.595077	-26.4009802
Campylorhynchus turdinus_MA	-55.9542274	-27.3844193
Campylorhynchus turdinus_MA	-54.5976734	-25.8982215
Campylorhynchus turdinus_MA	-54.4382858	-25.6424549
Campylorhynchus turdinus_MA	-58.1649044	-25.9832195
Campylorhynchus turdinus_MA	-58.2508421	-26.2535478
Campylorhynchus turdinus_MA	-58.836	-26.2473333
Campylorhynchus turdinus_MA	-58.1785178	-26.2186274
Campylorhynchus turdinus_MA	-57.644991	-25.3558342
Campylorhynchus turdinus_MA	-58.3145615	-26.297509
Campylorhynchus turdinus_MA	-58.1986148	-26.2000754
Campylorhynchus turdinus_MA	-57.7203682	-25.2814353
Campylorhynchus turdinus_MA	-58.2990736	-26.394551
Campylorhynchus turdinus_MA	-58.368524	-26.3914949
Campylorhynchus turdinus_MA	-58.1565088	-25.2739117
Campylorhynchus turdinus_MA	-58.2753173	-26.5313411
Campylorhynchus turdinus_MA	-59.583096	-25.3844823
Campylorhynchus turdinus_MA	-58.1176543	-25.7377844
Campylorhynchus turdinus_MA	-58.2591911	-26.0992901
Campylorhynchus turdinus_MA	-58.6274762	-26.2447437
Campylorhynchus turdinus_MA	-57.9822111	-26.0754675
Campylorhynchus turdinus_MA	-38.40271	-12.972442
Campylorhynchus turdinus_MA	-39.1712809	-15.1432735
Campylorhynchus turdinus_MA	-39.0910399	-14.9740072
Campylorhynchus turdinus_MA	-39.0588427	-15.1953799
Campylorhynchus turdinus_MA	-39.5336151	-15.1700628
Campylorhynchus turdinus_MA	-38.3372641	-12.4167951
Campylorhynchus turdinus_MA	-39.2575407	-14.6861148
Campylorhynchus turdinus_MA	-39.3210554	-15.9584105
Campylorhynchus turdinus_MA	-39.0832186	-16.0559288
Campylorhynchus turdinus_MA	-39.3148709	-17.1343621
Campylorhynchus turdinus_MA	-40.1345426	-14.4132235
Campylorhynchus turdinus_MA	-40.5265635	-15.7723998
Campylorhynchus turdinus_MA	-40.1893616	-14.3448912
Campylorhynchus turdinus_MA	-39.7415829	-14.1284571
Campylorhynchus turdinus_MA	-39.408412	-15.202903
Campylorhynchus turdinus_MA	-40.3306389	-14.5633423
Campylorhynchus turdinus_MA	-39.1738451	-14.7971442
Campylorhynchus turdinus_MA	-40.2122355	-14.7376156
Campylorhynchus turdinus_MA	-40.0533628	-19.4192446
Campylorhynchus turdinus_MA	-40.590026	-19.925784
Campylorhynchus turdinus_MA	-39.9765015	-19.0577371
Campylorhynchus turdinus_MA	-40.5155366	-15.8052512
Campylorhynchus turdinus_MA	-57.0341492	-19.5148968
Campylorhynchus turdinus_MA	-56.088218	-19.588339
Campylorhynchus turdinus_MA	-56.9186497	-19.2330993
Campylorhynchus turdinus_MA	-55.9159899	-20.2270867
Campylorhynchus turdinus_MA	-56.5334022	-19.5499632
Campylorhynchus turdinus_MA	-55.6771946	-19.776779
Campylorhynchus turdinus_MA	-56.3044081	-19.9526426
Campylorhynchus turdinus_MA	-56.2610312	-20.3030866
Campylorhynchus turdinus_MA	-57.6091719	-19.2049969
Campylorhynchus turdinus_MA	-55.7913208	-20.4128559
Campylorhynchus turdinus_MA	-56.4828587	-21.1264584
Campylorhynchus turdinus_MA	-56.3252735	-19.7475591
Campylorhynchus turdinus_MA	-54.6394944	-20.49712
Campylorhynchus turdinus_MA	-56.6235352	-21.0845001
Campylorhynchus turdinus_MA	-57.0116667	-19.5769444
Campylorhynchus turdinus_MA	-57.65625	-18.8231169
Campylorhynchus turdinus_MA	-55.786518	-19.25696
Campylorhynchus turdinus_MA	-57.0131636	-19.5752775
Campylorhynchus turdinus_MA	-55.96491	-20.09527
Campylorhynchus turdinus_MA	-57.0062542	-19.4767074
Campylorhynchus turdinus_MA	-57.2419024	-19.2397654
Campylorhynchus turdinus_MA	-56.1508656	-19.5772183
Campylorhynchus turdinus_MA	-54.3071365	-24.0589261
Campylorhynchus turdinus_MA	-56.6978045	-17.4445321
Campylorhynchus turdinus_MA	-57.4902964	-18.0464606
Campylorhynchus turdinus_MA	-56.6015625	-19.668453
Campylorhynchus turdinus_MA	-55.7666016	-19.8287254
Campylorhynchus turdinus_MA	-56.61455	-20.0871
Campylorhynchus turdinus_MA	-54.1052413	-23.8143623
Campylorhynchus turdinus_MA	-56.8003151	-19.056631
Campylorhynchus turdinus_MA	-54.696615	-20.449043
Campylorhynchus turdinus_MA	-56.4459327	-21.1715363
Campylorhynchus turdinus_MA	-55.737462	-20.469315
Campylorhynchus turdinus_MA	-54.6637657	-20.4280616
Campylorhynchus turdinus_MA	-55.0713889	-19.9522222
Campylorhynchus turdinus_MA	-56.3495207	-20.2187912
Campylorhynchus turdinus_MA	-56.2156677	-20.0043223
Campylorhynchus turdinus_MA	-56.530756	-20.862895
Campylorhynchus turdinus_MA	-56.570056	-21.254827
Campylorhynchus turdinus_MA	-54.5684481	-20.4537948
Campylorhynchus turdinus_MA	-55.5069208	-20.4592632
Campylorhynchus turdinus_MA	-56.650722	-20.5827333
Campylorhynchus turdinus_MA	-54.5458531	-20.5138162
Campylorhynchus turdinus_MA	-56.4031622	-21.1465675
Campylorhynchus turdinus_MA	-57.84441	-21.09977
Campylorhynchus turdinus_MA	-57.88711	-21.70381
Campylorhynchus turdinus_MA	-56.718257	-17.314949
Campylorhynchus turdinus_MA	-57.9034138	-22.0001953
Campylorhynchus turdinus_MA	-56.4368248	-21.2872924
Campylorhynchus turdinus_MA	-57.368889	-19.253333
Campylorhynchus turdinus_MA	-57.523706	-19.1986341
Campylorhynchus turdinus_MA	-55.7543438	-20.2746198
Campylorhynchus turdinus_MA	-57.439115	-19.22737
Campylorhynchus turdinus_MA	-55.7447408	-20.2376443
Campylorhynchus turdinus_MA	-57.1930861	-19.2615224
Campylorhynchus turdinus_MA	-55.672941	-20.096579
Campylorhynchus turdinus_MA	-55.8474486	-20.2799191
Campylorhynchus turdinus_MA	-57.0624032	-19.2518006
Campylorhynchus turdinus_MA	-57.2343493	-19.5471727
Campylorhynchus turdinus_MA	-57.0402297	-19.4009595
Campylorhynchus turdinus_MA	-57.6252651	-21.6788852
Campylorhynchus turdinus_MA	-56.3924083	-21.4748433
Campylorhynchus turdinus_MA	-54.6111059	-20.1789689
Campylorhynchus turdinus_MA	-55.6126327	-19.5067323
Campylorhynchus turdinus_MA	-54.9198174	-22.2105304
Campylorhynchus turdinus_MA	-54.7916079	-22.2299178
Campylorhynchus turdinus_MA	-54.926043	-20.227099
Campylorhynchus turdinus_MA	-54.5863889	-20.3984807
Campylorhynchus turdinus_MA	-54.837954	-19.314526
Campylorhynchus turdinus_MA	-54.9970114	-19.3527729
Campylorhynchus turdinus_MA	-56.346685	-19.371646
Campylorhynchus turdinus_MA	-56.1617816	-21.4812091
Campylorhynchus turdinus_MA	-57.600063	-19.024523
Campylorhynchus turdinus_MA	-57.499153	-19.021898
Campylorhynchus turdinus_MA	-54.1563889	-19.6666667
Campylorhynchus turdinus_MA	-56.854363	-19.927387
Campylorhynchus turdinus_MA	-56.154611	-20.350472
Campylorhynchus turdinus_MA	-54.332873	-23.828877
Campylorhynchus turdinus_MA	-54.61682	-20.408222
Campylorhynchus turdinus_MA	-57.5014329	-22.1741717
Campylorhynchus turdinus_MA	-57.3206091	-22.1623681
Campylorhynchus turdinus_MA	-35.1770931	-8.7272576
Campylorhynchus turdinus_MA	-54.5850563	-25.5154111
Campylorhynchus turdinus_MA	-44.6150789	-22.4319829
Campylorhynchus turdinus_MA	-42.770932	-22.450948
Campylorhynchus turdinus_MA	-37.078358	-10.9221614
Campylorhynchus turdinus_MA	-57.6155243	-22.1006432
Campylorhynchus turdinus_MA	-57.3777	-22.70953
Campylorhynchus turdinus_MA	-57.5892661	-22.4512749
Campylorhynchus turdinus_MA	-56.9150726	-22.3787024
Campylorhynchus turdinus_MA	-57.5635385	-22.6369635
Campylorhynchus turdinus_MA	-54.6337706	-25.4455998
Campylorhynchus turdinus_MA	-55.08993	-25.79729
Campylorhynchus turdinus_MA	-57.2391457	-25.3811787
Campylorhynchus turdinus_MA	-57.5140909	-25.3355579
Campylorhynchus turdinus_MA	-57.4399148	-25.5014367
Campylorhynchus turdinus_MA	-57.2878474	-25.3846927
Campylorhynchus turdinus_MA	-57.521358	-25.210158
Campylorhynchus turdinus_MA	-58.5451994	-27.243334
Campylorhynchus turdinus_MA	-56.1960852	-22.3346422
Campylorhynchus turdinus_MA	-56.2767621	-22.6032672
Campylorhynchus turdinus_MA	-56	-22.65
Campylorhynchus turdinus_MA	-55.6441667	-24.1425
Campylorhynchus turdinus_MA	-55.6747222	-24.2775
Campylorhynchus turdinus_MA	-55.3936906	-24.160685
Campylorhynchus turdinus_MA	-55.5285391	-24.1342217
Campylorhynchus turdinus_MA	-55.683925	-24.2097111
Campylorhynchus turdinus_MA	-55.279133	-24.1865141
Campylorhynchus turdinus_MA	-55.7086111	-24.4286111
Campylorhynchus turdinus_MA	-57.62548	-25.23621
Campylorhynchus turdinus_MA	-59.3104649	-22.5453791
Campylorhynchus turdinus_MA	-58.6973333	-23.6561667
Campylorhynchus turdinus_MA	-57.5599133	-24.9678517
Campylorhynchus turdinus_MA	-59.60759	-22.590498
Campylorhynchus turdinus_MA	-57.3638382	-24.9637758
Campylorhynchus turdinus_MA	-58.5644444	-20.2922222
Campylorhynchus turdinus_MA	-60.0495054	-21.9822869
Campylorhynchus turdinus_MA	-57.09677	-24.48302
Campylorhynchus turdinus_MA	-57.1061611	-24.3973675
Campylorhynchus turdinus_MA	-57.1367168	-24.4324593
Campylorhynchus turdinus_MA	-57.3688151	-23.6678861
Campylorhynchus turdinus_MA	-57.07167	-25.04817
Campylorhynchus turdinus_MA	-57.21438	-24.97476
Campylorhynchus turdinus_MA	-57.3928599	-25.1069313
Campylorhynchus turdinus_MA	-56.8589323	-24.9163023
Campylorhynchus turdinus_MA	-57.4359901	-25.1236158
Campylorhynchus turdinus_MA	-56.8951667	-24.8721667
Campylorhynchus turdinus_MA	-57.1585389	-25.2751808
Campylorhynchus turdinus_MA	-57.070523	-25.392463
Campylorhynchus turdinus_MA	-57.165165	-25.3770921
Campylorhynchus turdinus_MA	-57.032792	-25.427553
Campylorhynchus turdinus_MA	-55.3788889	-24.665
Campylorhynchus turdinus_MA	-56.1904233	-25.4773933
Campylorhynchus turdinus_MA	-55.4833333	-25.6333333
Campylorhynchus turdinus_MA	-55.323844	-26.1008797
Campylorhynchus turdinus_MA	-55.7778078	-27.183576
Campylorhynchus turdinus_MA	-57.1236667	-26.4073333
Campylorhynchus turdinus_MA	-56.8388683	-26.0956045
Campylorhynchus turdinus_MA	-57.0194292	-26.02046
Campylorhynchus turdinus_MA	-57.0507574	-25.9927282
Campylorhynchus turdinus_MA	-56.908	-25.658
Campylorhynchus turdinus_MA	-57.2841667	-26.2231667
Campylorhynchus turdinus_MA	-57.102383	-25.723023
Campylorhynchus turdinus_MA	-54.576626	-25.418483
Campylorhynchus turdinus_MA	-40.116565	-19.007947
Celeus torquatus_MA	-39.1697613	-16.3876004
Celeus torquatus_MA	-39.139619	-16.526543
Celeus torquatus_MA	-39.5644283	-15.3919563
Celeus torquatus_MA	-40.0681686	-19.1504872
Celeus torquatus_MA	-39.88667	-19.08194
Celeus torquatus_MA	-39.90472	-19.07556
Celeus torquatus_MA	-39.95167	-19.07278
Celeus torquatus_MA	-40.061527	-19.136847
Celeus torquatus_MA	-39.1697613	-16.3876004
Celeus torquatus_MA	-39.1742	-14.2532
Celeus torquatus_MA	-39.2660984	-13.829188
Celeus torquatus_MA	-39.0609927	-14.4223663
Celeus torquatus_MA	-39.2575407	-14.6861148
Celeus torquatus_MA	-39.1712809	-15.1432735
Celeus torquatus_MA	-39.568382	-15.387089
Celeus torquatus_MA	-39.127928	-16.554765
Celeus torquatus_MA	-39.255844	-16.498984
Celeus torquatus_MA	-40.116565	-19.007947
Celeus torquatus_MA	-39.0588427	-15.1953799
Ceratopipra rubrocapilla_MA	-40.36667	-19.83333
Ceratopipra rubrocapilla_MA	-36.13	-9.92
Ceratopipra rubrocapilla_MA	-39.904722	-19.075556
Ceratopipra rubrocapilla_MA	-35.842778	-8.991667
Ceratopipra rubrocapilla_MA	-35.87983	-9.21765
Ceratopipra rubrocapilla_MA	-36.430325	-9.25875
Ceratopipra rubrocapilla_MA	-38.895556	-12.833333
Ceratopipra rubrocapilla_MA	-35.842139	-9.002472
Ceratopipra rubrocapilla_MA	-39.283889	-13.838056
Ceratopipra rubrocapilla_MA	-39.033056	-14.816667
Ceratopipra rubrocapilla_MA	-36.1	-8.966667
Ceratopipra rubrocapilla_MA	-39.478083	-12.870417
Ceratopipra rubrocapilla_MA	-39.86725	-13.843944
Ceratopipra rubrocapilla_MA	-39.2660984	-13.829188
Ceratopipra rubrocapilla_MA	-39.1591787	-13.8780795
Ceratopipra rubrocapilla_MA	-39.459028	-13.897917
Ceratopipra rubrocapilla_MA	-34.9571013	-6.9916036
Ceratopipra rubrocapilla_MA	-35.1744461	-8.729684
Ceratopipra rubrocapilla_MA	-34.928863	-7.9291424
Ceratopipra rubrocapilla_MA	-39.140523	-16.506702
Ceratopipra rubrocapilla_MA	-42.038546	-22.425643
Ceratopipra rubrocapilla_MA	-41.79348	-21.91843
Ceratopipra rubrocapilla_MA	-40.2033176	-19.8083945
Ceratopipra rubrocapilla_MA	-34.95727	-7.016485
Ceratopipra rubrocapilla_MA	-35.000903	-7.596081
Ceratopipra rubrocapilla_MA	-35.8741164	-8.6678332
Ceratopipra rubrocapilla_MA	-34.933614	-7.924268
Ceratopipra rubrocapilla_MA	-34.9725938	-7.9948768
Ceratopipra rubrocapilla_MA	-35.760321	-9.613386
Ceratopipra rubrocapilla_MA	-39.0284214	-14.2933473
Ceratopipra rubrocapilla_MA	-38.03744	-12.567951
Ceratopipra rubrocapilla_MA	-39.134093	-16.356298
Ceratopipra rubrocapilla_MA	-39.255844	-16.498984
Ceratopipra rubrocapilla_MA	-40.477918	-20.273188
Ceratopipra rubrocapilla_MA	-40.0706148	-19.1516345
Ceratopipra rubrocapilla_MA	-39.983161	-19.060008
Ceratopipra rubrocapilla_MA	-40.116565	-19.007947
Ceratopipra rubrocapilla_MA	-41.853101	-21.861218
Ceratopipra rubrocapilla_MA	-42.276613	-22.549806
Ceratopipra rubrocapilla_MA	-42.302511	-22.455409
Ceratopipra rubrocapilla_MA	-35.945034	-9.2959516
Ceratopipra rubrocapilla_MA	-35.9470127	-9.1390522
Ceratopipra rubrocapilla_MA	-36.4496372	-9.2610584
Ceratopipra rubrocapilla_MA	-36.0898358	-8.9696369
Ceratopipra rubrocapilla_MA	-35.7997222	-9.2538889
Ceratopipra rubrocapilla_MA	-36.1198016	-9.1152089
Ceratopipra rubrocapilla_MA	-36.4494824	-9.2393228
Ceratopipra rubrocapilla_MA	-36.2739158	-10.0128057
Ceratopipra rubrocapilla_MA	-35.8383052	-9.2396328
Ceratopipra rubrocapilla_MA	-35.914035	-9.531661
Ceratopipra rubrocapilla_MA	-39.1168213	-15.2576891
Ceratopipra rubrocapilla_MA	-38.7451744	-12.6014752
Ceratopipra rubrocapilla_MA	-39.1712809	-15.1432735
Ceratopipra rubrocapilla_MA	-39.0910399	-14.9740072
Ceratopipra rubrocapilla_MA	-39.0588427	-15.1953799
Ceratopipra rubrocapilla_MA	-39.8501587	-13.9807133
Ceratopipra rubrocapilla_MA	-39.2575407	-14.6861148
Ceratopipra rubrocapilla_MA	-39.5193539	-16.7319109
Ceratopipra rubrocapilla_MA	-39.236456	-15.2534012
Ceratopipra rubrocapilla_MA	-39.3210554	-15.9584105
Ceratopipra rubrocapilla_MA	-39.0179014	-16.0707751
Ceratopipra rubrocapilla_MA	-39.1800785	-13.9260987
Ceratopipra rubrocapilla_MA	-39.3148709	-17.1343621
Ceratopipra rubrocapilla_MA	-39.0164566	-14.3008537
Ceratopipra rubrocapilla_MA	-39.1704762	-13.8195702
Ceratopipra rubrocapilla_MA	-39.0389214	-14.3330397
Ceratopipra rubrocapilla_MA	-39.5644283	-15.3919563
Ceratopipra rubrocapilla_MA	-39.180843	-14.259412
Ceratopipra rubrocapilla_MA	-39.135833	-14.492222
Ceratopipra rubrocapilla_MA	-39.0411186	-13.2868055
Ceratopipra rubrocapilla_MA	-39.0609927	-14.4223663
Ceratopipra rubrocapilla_MA	-38.4041691	-12.4485844
Ceratopipra rubrocapilla_MA	-39.3999553	-14.1550939
Ceratopipra rubrocapilla_MA	-39.422121	-17.7981358
Ceratopipra rubrocapilla_MA	-39.3788624	-17.7409207
Ceratopipra rubrocapilla_MA	-38.4541655	-12.5156036
Ceratopipra rubrocapilla_MA	-39.4903564	-17.8291877
Ceratopipra rubrocapilla_MA	-39.010882	-13.1926007
Ceratopipra rubrocapilla_MA	-39.7282791	-18.2261719
Ceratopipra rubrocapilla_MA	-39.6876812	-17.9551785
Ceratopipra rubrocapilla_MA	-39.3762445	-17.4720522
Ceratopipra rubrocapilla_MA	-39.226897	-16.487019
Ceratopipra rubrocapilla_MA	-39.302382	-16.480426
Ceratopipra rubrocapilla_MA	-39.1235	-16.663789
Ceratopipra rubrocapilla_MA	-38.0369919	-12.5782295
Ceratopipra rubrocapilla_MA	-39.1738451	-14.7971442
Ceratopipra rubrocapilla_MA	-40.0894547	-19.0166821
Ceratopipra rubrocapilla_MA	-40.0533628	-19.4192446
Ceratopipra rubrocapilla_MA	-39.7203505	-18.4182723
Ceratopipra rubrocapilla_MA	-35.170039	-8.656412
Ceratopipra rubrocapilla_MA	-35.1244677	-8.5750278
Ceratopipra rubrocapilla_MA	-35.0260878	-7.9228941
Ceratopipra rubrocapilla_MA	-35.3761111	-8.2141667
Ceratopipra rubrocapilla_MA	-34.9979784	-8.4724998
Ceratopipra rubrocapilla_MA	-35.7925558	-8.587641
Ceratopipra rubrocapilla_MA	-35.7982635	-8.73172
Ceratopipra rubrocapilla_MA	-34.9705338	-7.786142
Ceratopipra rubrocapilla_MA	-36.376977	-8.1328182
Ceratopipra rubrocapilla_MA	-35.4599833	-8.5780508
Ceratopipra rubrocapilla_MA	-35.2813482	-8.4929161
Ceratopipra rubrocapilla_MA	-34.9936974	-8.3136516
Ceratopipra rubrocapilla_MA	-35.7222176	-8.4723723
Ceratopipra rubrocapilla_MA	-35.5841667	-8.295
Ceratopipra rubrocapilla_MA	-35.184458	-8.627424
Ceratopipra rubrocapilla_MA	-35.8116765	-8.7433201
Ceratopipra rubrocapilla_MA	-35.0322247	-7.9030434
Ceratopipra rubrocapilla_MA	-44.5432091	-22.9828067
Ceratopipra rubrocapilla_MA	-42.1029729	-22.1909217
Ceratopipra rubrocapilla_MA	-41.7499781	-21.831066
Ceratopipra rubrocapilla_MA	-42.0100451	-21.9627881
Ceratopipra rubrocapilla_MA	-44.207778	-23.175833
Ceratopipra rubrocapilla_MA	-37.082071	-10.9374705
Ceratopipra rubrocapilla_MA	-37.4487019	-11.3401934
Ceratopipra rubrocapilla_MA	-37.42527	-11.3736
Ceratopipra rubrocapilla_MA	-37.348237	-10.7812034
Cercomacroides laeta_MA	-35.842778	-8.991667
Cercomacroides laeta_MA	-34.9571013	-6.9916036
Cercomacroides laeta_MA	-35.1245	-8.57503
Cercomacroides laeta_MA	-35.1771	-8.72726
Cercomacroides laeta_MA	-35.8221245	-8.712886
Cercomacroides laeta_MA	-35.823	-9.24263
Cercomacroides laeta_MA	-34.9474096	-8.0108711
Cercomacroides laeta_MA	-34.9532604	-6.9983338
Cercomacroides laeta_MA	-35.8525085	-8.7172977
Cercomacroides laeta_MA	-35.7997222	-9.2538889
Cercomacroides laeta_MA	-36.4494824	-9.2393228
Cercomacroides laeta_MA	-35.9400773	-9.3029396
Cercomacroides laeta_MA	-35.879587	-9.225413
Cercomacroides laeta_MA	-36.376977	-8.1328182
Cercomacroides laeta_MA	-35.170039	-8.656412
Cercomacroides laeta_MA	-35.184458	-8.627424
Cercomacroides laeta_MA	-35.1085281	-8.7581031
Crypturellus variegatus_MA	-39.75	-18.58
Crypturellus variegatus_MA	-40.37	-19.83
Crypturellus variegatus_MA	-40.1605	-19.0339
Crypturellus variegatus_MA	-40.0259399	-19.1510061
Crypturellus variegatus_MA	-40.1269	-19.1917
Crypturellus variegatus_MA	-39.1787145	-16.3926054
Crypturellus variegatus_MA	-40.0046531	-19.2409356
Crypturellus variegatus_MA	-39.4574	-16.7414
Crypturellus variegatus_MA	-38.4041691	-12.4485844
Crypturellus variegatus_MA	-42.037992	-22.425995
Crypturellus variegatus_MA	-39.0179014	-16.0707751
Crypturellus variegatus_MA	-39.5644283	-15.3919563
Crypturellus variegatus_MA	-39.2575407	-14.6861148
Crypturellus variegatus_MA	-39.180836	-14.259457
Crypturellus variegatus_MA	-39.551588	-17.059401
Crypturellus variegatus_MA	-39.983161	-19.060008
Crypturellus variegatus_MA	-39.1712809	-15.1432735
Crypturellus variegatus_MA	-39.0910399	-14.9740072
Crypturellus variegatus_MA	-39.0597975	-15.1632622
Crypturellus variegatus_MA	-39.3210554	-15.9584105
Crypturellus variegatus_MA	-39.3148709	-17.1343621
Crypturellus variegatus_MA	-39.065849	-14.320783
Crypturellus variegatus_MA	-39.7282791	-18.2261719
Crypturellus variegatus_MA	-39.3762445	-17.4720522
Crypturellus variegatus_MA	-39.1259278	-16.5441145
Crypturellus variegatus_MA	-39.256214	-16.505332
Crypturellus variegatus_MA	-39.25633	-16.472564
Crypturellus variegatus_MA	-39.192481	-16.3866849
Crypturellus variegatus_MA	-40.0894547	-19.0166821
Crypturellus variegatus_MA	-40.0533628	-19.4192446
Crypturellus variegatus_MA	-40.21114	-19.45553
Crypturellus variegatus_MA	-42.5494246	-19.6676356
Discosura langsdorffi_MA	-43.23463	-22.92678
Discosura langsdorffi_MA	-39.568382	-15.387089
Discosura langsdorffi_MA	-40.1345426	-14.4132235
Discosura langsdorffi_MA	-40.155223	-14.390886
Discosura langsdorffi_MA	-40.6	-19.933333
Discosura langsdorffi_MA	-42.366666	-21.983333
Discosura langsdorffi_MA	-42.533333	-22.283333
Discosura langsdorffi_MA	-45.8666	-23.6333
Discosura langsdorffi_MA	-39.303833	-15.195898
Discosura langsdorffi_MA	-42.533333	-22.333333
Discosura langsdorffi_MA	-43.9	-22.633333
Discosura langsdorffi_MA	-43.283333	-22.95
Discosura longicaudus_MA	-39.0258408	-14.326347
Discosura longicaudus_MA	-39.1441466	-16.3681119
Discosura longicaudus_MA	-39.5193539	-16.7319109
Discosura longicaudus_MA	-39.4573975	-16.7414275
Discosura longicaudus_MA	-39.0389	-14.333
Discosura longicaudus_MA	-34.8831367	-8.0505613
Discosura longicaudus_MA	-34.9330044	-7.9295411
Discosura longicaudus_MA	-35.182774	-8.628493
Discosura longicaudus_MA	-35.85594	-8.69389
Discosura longicaudus_MA	-39.0609927	-14.4223663
Discosura longicaudus_MA	-39.0910399	-14.9740072
Discosura longicaudus_MA	-39.3291879	-15.1222437
Discosura longicaudus_MA	-39.0597975	-15.1632622
Discosura longicaudus_MA	-34.947648	-8.010304
Discosura longicaudus_MA	-34.933614	-7.924268
Discosura longicaudus_MA	-40.1345426	-14.4132235
Discosura longicaudus_MA	-39.1731863	-13.7844516
Discosura longicaudus_MA	-40.267813	-14.553292
Discosura longicaudus_MA	-35.8372	-8.722466
Dixiphia pipra_MA	-39.8982239	-18.8621078
Dixiphia pipra_MA	-39.861944	-18.4
Dixiphia pipra_MA	-39.1698	-16.3876
Dixiphia pipra_MA	-40.0259399	-19.1510061
Dixiphia pipra_MA	-39.2749081	-16.3527741
Dixiphia pipra_MA	-42.7119	-22.4878
Dixiphia pipra_MA	-39.0389	-14.333
Dixiphia pipra_MA	-39.0258408	-14.326347
Dixiphia pipra_MA	-39.8982	-18.8621
Dixiphia pipra_MA	-42.5786	-22.3714
Dixiphia pipra_MA	-40.0895	-19.0167
Dixiphia pipra_MA	-39.4574	-16.7414
Dixiphia pipra_MA	-39.1775894	-14.2563972
Dixiphia pipra_MA	-42.038546	-22.425643
Dixiphia pipra_MA	-41.79348	-21.91843
Dixiphia pipra_MA	-40.2033176	-19.8083945
Dixiphia pipra_MA	-39.422121	-17.7981358
Dixiphia pipra_MA	-39.0179014	-16.0707751
Dixiphia pipra_MA	-39.139619	-16.526543
Dixiphia pipra_MA	-39.054315	-14.426278
Dixiphia pipra_MA	-39.9765015	-19.0577371
Dixiphia pipra_MA	-40.116565	-19.007947
Dixiphia pipra_MA	-41.501077	-22.210471
Dixiphia pipra_MA	-41.80247	-21.898392
Dixiphia pipra_MA	-39.0877247	-16.3048094
Dixiphia pipra_MA	-39.0910399	-14.9740072
Dixiphia pipra_MA	-39.1712809	-15.1432735
Dixiphia pipra_MA	-39.0588427	-15.1953799
Dixiphia pipra_MA	-39.2575407	-14.6861148
Dixiphia pipra_MA	-39.0134382	-13.1554319
Dixiphia pipra_MA	-39.3148709	-17.1343621
Dixiphia pipra_MA	-38.9945555	-14.2795221
Dixiphia pipra_MA	-39.1591787	-13.8780795
Dixiphia pipra_MA	-39.2405817	-13.8398355
Dixiphia pipra_MA	-39.4012642	-16.8883313
Dixiphia pipra_MA	-39.1704762	-13.8195702
Dixiphia pipra_MA	-39.341034	-16.483773
Dixiphia pipra_MA	-39.2507815	-16.4362498
Dixiphia pipra_MA	-40.0533628	-19.4192446
Dixiphia pipra_MA	-39.6980882	-18.4082021
Dixiphia pipra_MA	-39.7203505	-18.4182723
Dixiphia pipra_MA	-44.5949703	-22.460927
Dixiphia pipra_MA	-42.1029729	-22.1909217
Dixiphia pipra_MA	-42.770932	-22.450948
Dixiphia pipra_MA	-43.0000591	-22.4718752
Glyphorhynchus spirurus_MA	-39.020267	-14.9482
Glyphorhynchus spirurus_MA	-39.088255	-14.308236
Glyphorhynchus spirurus_MA	-38.992503	-14.315083
Glyphorhynchus spirurus_MA	-39.551588	-17.059401
Glyphorhynchus spirurus_MA	-39.169735	-16.387774
Glyphorhynchus spirurus_MA	-39.139417	-16.550083
Glyphorhynchus spirurus_MA	-39.983161	-19.060008
Glyphorhynchus spirurus_MA	-40.0715911	-19.1500662
Glyphorhynchus spirurus_MA	-40.116565	-19.007947
Glyphorhynchus spirurus_MA	-40.0715911	-19.1500662
Glyphorhynchus spirurus_MA	-39.95167	-19.07278
Glyphorhynchus spirurus_MA	-39.1750471	-16.379814
Glyphorhynchus spirurus_MA	-38.9073944	-13.6096599
Glyphorhynchus spirurus_MA	-38.4041691	-12.4485844
Glyphorhynchus spirurus_MA	-35.9400773	-9.3029396
Glyphorhynchus spirurus_MA	-39.1712809	-15.1432735
Glyphorhynchus spirurus_MA	-39.0910399	-14.9740072
Glyphorhynchus spirurus_MA	-39.0588427	-15.1953799
Glyphorhynchus spirurus_MA	-39.2575407	-14.6861148
Glyphorhynchus spirurus_MA	-39.0134382	-13.1554319
Glyphorhynchus spirurus_MA	-39.0179014	-16.0707751
Glyphorhynchus spirurus_MA	-39.3148709	-17.1343621
Glyphorhynchus spirurus_MA	-40.13543	-14.41316
Glyphorhynchus spirurus_MA	-39.0411186	-13.2868055
Glyphorhynchus spirurus_MA	-39.054047	-14.426515
Glyphorhynchus spirurus_MA	-39.0658285	-14.320842
Glyphorhynchus spirurus_MA	-39.0164566	-14.3008537
Glyphorhynchus spirurus_MA	-39.1591787	-13.8780795
Glyphorhynchus spirurus_MA	-39.1190455	-16.537822
Glyphorhynchus spirurus_MA	-39.5644283	-15.3919563
Glyphorhynchus spirurus_MA	-39.0669537	-13.3616463
Glyphorhynchus spirurus_MA	-39.341034	-16.483773
Glyphorhynchus spirurus_MA	-39.2507815	-16.4362498
Glyphorhynchus spirurus_MA	-39.2405817	-13.8398355
Glyphorhynchus spirurus_MA	-41.02675	-20.49277
Glyphorhynchus spirurus_MA	-43.488417	-20.097742
Habia rubica_MA	-48.130723	-22.291593
Habia rubica_MA	-40.420302	-20.26431
Habia rubica_MA	-48.184059	-24.567167
Habia rubica_MA	-48.640606	-26.082321
Habia rubica_MA	-44.54425	-22.980955
Habia rubica_MA	-44.614956	-22.431925
Habia rubica_MA	-48.13	-22.69
Habia rubica_MA	-45.89	-23.75
Habia rubica_MA	-54.45	-25.68
Habia rubica_MA	-49.9	-29.43
Habia rubica_MA	-43.35	-22.92
Habia rubica_MA	-50.554383	-29.503001
Habia rubica_MA	-54.455452	-25.683303
Habia rubica_MA	-44.610071	-22.450499
Habia rubica_MA	-52.19686	-29.272746
Habia rubica_MA	-45.172262	-23.534363
Habia rubica_MA	-53.97539	-25.85765
Habia rubica_MA	-56.838868	-26.095604
Habia rubica_MA	-42.6421	-22.4445
Habia rubica_MA	-45.133318	-23.462884
Habia rubica_MA	-42.710295	-22.486468
Habia rubica_MA	-54.460404	-25.630175
Habia rubica_MA	-53.899269	-27.150505
Habia rubica_MA	-43.002419	-22.489981
Habia rubica_MA	-42.922507	-22.440983
Habia rubica_MA	-42.555932	-22.377001
Habia rubica_MA	-55.8	-26.43
Habia rubica_MA	-48.40559	-24.267936
Habia rubica_MA	-48.87003	-27.821945
Habia rubica_MA	-48.783524	-27.703364
Habia rubica_MA	-50.186508	-29.690212
Habia rubica_MA	-47.524667	-22.405366
Habia rubica_MA	-54.039001	-25.683613
Habia rubica_MA	-54.140131	-25.538298
Habia rubica_MA	-47.930603	-25.107984
Habia rubica_MA	-42.600158	-22.409332
Habia rubica_MA	-42.512141	-22.355167
Habia rubica_MA	-47.000585	-24.312813
Habia rubica_MA	-47.10856	-24.458596
Habia rubica_MA	-45.866667	-23.633333
Habia rubica_MA	-40.572901	-19.903091
Habia rubica_MA	-40.089455	-19.016682
Habia rubica_MA	-40.189362	-14.344891
Habia rubica_MA	-56.17	-25.24
Habia rubica_MA	-47.469658	-22.25893
Habia rubica_MA	-40.061527	-19.136847
Habia rubica_MA	-54.168783	-25.857317
Habia rubica_MA	-47.64959	-22.1814
Habia rubica_MA	-48.460681	-27.531598
Habia rubica_MA	-43.279277	-22.951941
Habia rubica_MA	-44.765392	-23.213932
Habia rubica_MA	-47.557239	-23.998485
Habia rubica_MA	-42.8156	-22.421257
Habia rubica_MA	-48.29909	-25.1812
Habia rubica_MA	-48.003602	-24.965518
Habia rubica_MA	-45.337186	-23.208613
Habia rubica_MA	-48.538102	-27.59312
Habia rubica_MA	-48.115002	-22.684457
Habia rubica_MA	-45.05881	-23.39938
Habia rubica_MA	-46.678477	-23.414874
Habia rubica_MA	-46.590166	-23.409996
Habia rubica_MA	-46.299992	-23.776941
Habia rubica_MA	-53.981667	-26.520717
Habia rubica_MA	-42.734	-22.3992
Habia rubica_MA	-42.102973	-22.190922
Habia rubica_MA	-54.07033	-25.581776
Habia rubica_MA	-45.066667	-23.45
Habia rubica_MA	-39.57219	-15.38404
Habia rubica_MA	-47.351693	-24.030213
Habia rubica_MA	-46.623242	-24.087168
Habia rubica_MA	-43.236615	-22.541536
Habia rubica_MA	-43.234634	-22.926777
Habia rubica_MA	-54.559701	-25.602037
Habia rubica_MA	-48.94374	-28.089117
Habia rubica_MA	-48.60373	-26.004233
Habia rubica_MA	-54.306133	-25.567528
Habia rubica_MA	-49.67773	-26.713605
Habia rubica_MA	-52.777239	-27.185708
Habia rubica_MA	-52.9695	-27.2395
Habia rubica_MA	-52.592985	-27.242344
Habia rubica_MA	-49.157019	-27.106106
Habia rubica_MA	-49.254747	-27.120297
Habia rubica_MA	-49.268258	-27.047367
Habia rubica_MA	-49.215693	-27.174725
Habia rubica_MA	-49.101376	-27.034434
Habia rubica_MA	-49.085701	-27.053861
Habia rubica_MA	-45.193194	-23.473019
Habia rubica_MA	-47.486944	-22.358333
Habia rubica_MA	-55.323844	-26.10088
Habia rubica_MA	-40.652718	-19.933211
Habia rubica_MA	-44.55893	-22.95421
Habia rubica_MA	-45.714616	-23.715268
Habia rubica_MA	-46.911492	-24.140409
Habia rubica_MA	-45.955624	-22.900835
Habia rubica_MA	-47.427678	-21.850505
Habia rubica_MA	-44.538026	-22.996922
Habia rubica_MA	-49.139204	-27.213628
Habia rubica_MA	-49.021327	-26.654796
Habia rubica_MA	-42.634034	-20.285304
Habia rubica_MA	-49.67373	-22.380998
Habia rubica_MA	-48.124602	-24.709761
Habia rubica_MA	-48.449063	-24.236399
Habia rubica_MA	-46.796662	-24.149534
Habia rubica_MA	-45.453154	-23.81397
Habia rubica_MA	-46.769485	-23.458207
Habia rubica_MA	-48.835838	-24.098186
Habia rubica_MA	-47.741628	-22.407691
Habia rubica_MA	-45.795286	-22.992254
Habia rubica_MA	-48.447347	-23.987272
Habia rubica_MA	-48.002905	-23.686936
Habia rubica_MA	-34.993697	-8.313652
Habia rubica_MA	-46.416796	-23.851459
Habia rubica_MA	-53.985486	-27.136146
Habia rubica_MA	-46.55117	-20.253923
Habia rubica_MA	-47.993841	-24.056786
Habia rubica_MA	-55.179391	-26.999949
Habia rubica_MA	-42.36581	-22.392089
Habia rubica_MA	-47.342362	-24.021594
Habia rubica_MA	-47.456223	-24.080184
Habia rubica_MA	-47.433623	-24.067763
Habia rubica_MA	-48.742819	-27.72897
Habia rubica_MA	-44.681526	-23.329113
Habia rubica_MA	-54.827861	-27.058474
Habia rubica_MA	-50.043851	-29.202015
Habia rubica_MA	-49.986007	-29.188201
Habia rubica_MA	-48.273601	-24.309049
Habia rubica_MA	-49.530514	-28.628283
Habia rubica_MA	-49.64307	-28.707358
Habia rubica_MA	-44.83233	-23.175714
Habia rubica_MA	-43.413767	-22.593301
Habia rubica_MA	-47.260819	-23.978106
Habia rubica_MA	-49.507205	-28.630713
Habia rubica_MA	-47.507662	-23.967787
Habia rubica_MA	-48.086901	-24.230881
Habia rubica_MA	-43.074709	-22.546473
Habia rubica_MA	-47.973733	-24.143151
Habia rubica_MA	-47.79572	-22.324782
Habia rubica_MA	-48.645052	-24.571655
Habia rubica_MA	-48.700511	-24.53461
Habia rubica_MA	-48.645251	-24.644794
Habia rubica_MA	-54.102167	-26.632333
Habia rubica_MA	-54.037285	-27.226776
Habia rubica_MA	-48.850631	-25.464498
Habia rubica_MA	-55.52842	-24.13467
Habia rubica_MA	-48.999386	-26.376293
Habia rubica_MA	-48.969358	-26.315536
Habia rubica_MA	-55.393691	-24.160685
Habia rubica_MA	-48.246189	-22.270685
Habia rubica_MA	-55.766833	-26.516
Habia rubica_MA	-49.691269	-28.662349
Habia rubica_MA	-42.978086	-22.506055
Habia rubica_MA	-47.928653	-24.890405
Habia rubica_MA	-40.134543	-14.413223
Habia rubica_MA	-40.522495	-15.789854
Habia rubica_MA	-47.410202	-24.080081
Habia rubica_MA	-49.609494	-28.546333
Habia rubica_MA	-39.180843	-14.259412
Habia rubica_MA	-49.402589	-28.600649
Habia rubica_MA	-53.264669	-27.189201
Habia rubica_MA	-51.148277	-23.672355
Habia rubica_MA	-44.59497	-22.460927
Habia rubica_MA	-49.525616	-28.488496
Habia rubica_MA	-40.820875	-20.563894
Habia rubica_MA	-54.680833	-26.386944
Habia rubica_MA	-48.60368	-26.112127
Habia rubica_MA	-40.14667	-14.37796
Habia rubica_MA	-41.107086	-20.15067
Habia rubica_MA	-54.595077	-26.40098
Habia rubica_MA	-46.766218	-23.458847
Habia rubica_MA	-48.401087	-24.639549
Habia rubica_MA	-51.877484	-29.320502
Habia rubica_MA	-54.664578	-27.528063
Habia rubica_MA	-45.842703	-23.543665
Habia rubica_MA	-55.710232	-27.557144
Habia rubica_MA	-48.823264	-25.490738
Habia rubica_MA	-47.150985	-24.016493
Habia rubica_MA	-48.802774	-27.519089
Habia rubica_MA	-48.802128	-27.03604
Habia rubica_MA	-49.097495	-26.232843
Habia rubica_MA	-45.378333	-23.024417
Habia rubica_MA	-48.108821	-24.523398
Habia rubica_MA	-47.087188	-24.388456
Habia rubica_MA	-45.298455	-23.557693
Habia rubica_MA	-45.452183	-23.637762
Habia rubica_MA	-49.115592	-26.908268
Habia rubica_MA	-49.189747	-26.882692
Habia rubica_MA	-49.670681	-28.64849
Habia rubica_MA	-48.880393	-25.213458
Habia rubica_MA	-45.450943	-23.571371
Habia rubica_MA	-49.00952	-26.871046
Habia rubica_MA	-47.171917	-23.967556
Habia rubica_MA	-48.893945	-26.318113
Habia rubica_MA	-42.038607	-22.427254
Habia rubica_MA	-54.320526	-25.790309
Habia rubica_MA	-48.534014	-27.759507
Habia rubica_MA	-55.483333	-25.633333
Habia rubica_MA	-54.014365	-25.809511
Habia rubica_MA	-39.169761	-16.3876
Habia rubica_MA	-54.365	-25.6035
Habia rubica_MA	-40.079577	-14.436755
Habia rubica_MA	-55.77768	-27.18436
Habia rubica_MA	-44.742293	-22.379841
Habia rubica_MA	-55.663519	-27.084511
Habia rubica_MA	-49.834722	-25.289722
Habia rubica_MA	-54.125056	-26.910706
Habia rubica_MA	-55.366667	-24.616667
Habia rubica_MA	-55.378832	-24.664989
Habia rubica_MA	-54.322586	-25.686088
Habia rubica_MA	-54.58	-25.36
Habia rubica_MA	-48.750093	-25.484409
Habia rubica_MA	-45.16469	-23.319203
Habia rubica_MA	-49.324526	-28.793707
Habia rubica_MA	-49.392693	-28.191404
Habia rubica_MA	-49.386236	-28.14942
Habia rubica_MA	-45.370102	-23.834496
Habia rubica_MA	-51.320679	-23.557024
Habia rubica_MA	-46.91794	-24.214555
Habia rubica_MA	-49.513521	-28.241388
Habia rubica_MA	-47.894211	-25.020284
Habia rubica_MA	-47.80001	-24.8907
Habia rubica_MA	-43.762235	-22.347813
Habia rubica_MA	-51.250577	-23.44679
Habia rubica_MA	-45.429084	-23.595334
Habia rubica_MA	-46.454452	-23.878579
Habia rubica_MA	-51.076705	-23.50182
Habia rubica_MA	-48.112349	-24.266176
Habia rubica_MA	-48.752375	-26.038622
Habia rubica_MA	-44.087694	-22.74007
Habia rubica_MA	-49.341933	-28.525597
Habia rubica_MA	-45.358322	-23.812478
Habia rubica_MA	-45.011866	-23.40245
Habia rubica_MA	-52.464105	-29.613702
Habia rubica_MA	-48.89358	-27.099215
Habia rubica_MA	-47.240366	-22.232138
Habia rubica_MA	-47.038838	-24.423616
Habia rubica_MA	-52.007185	-29.603088
Habia rubica_MA	-48.681986	-25.307504
Habia rubica_MA	-51.235181	-23.376965
Habia rubica_MA	-50.386768	-29.423851
Habia rubica_MA	-45.324094	-23.844886
Habia rubica_MA	-51.068959	-23.460648
Habia rubica_MA	-46.533852	-23.392263
Habia rubica_MA	-42.909587	-22.494284
Habia rubica_MA	-48.613281	-25.908919
Habia rubica_MA	-48.798609	-27.772874
Habia rubica_MA	-47.62528	-22.43916
Habia rubica_MA	-55.573686	-27.4484
Habia rubica_MA	-49.489557	-28.987383
Habia rubica_MA	-48.229401	-25.462558
Habia rubica_MA	-49.820859	-28.705895
Habia rubica_MA	-51.556005	-27.000198
Habia rubica_MA	-49.582286	-28.564321
Habia rubica_MA	-55.663948	-26.637764
Habia rubica_MA	-49.568596	-28.711667
Habia rubica_MA	-51.461328	-23.732439
Habia rubica_MA	-45.167116	-23.233491
Habia rubica_MA	-49.048078	-26.898408
Habia rubica_MA	-48.510408	-27.59741
Habia rubica_MA	-54.633336	-25.571605
Habia rubica_MA	-54.627103	-26.018011
Habia rubica_MA	-48.788123	-26.837446
Habia rubica_MA	-49.193129	-26.739785
Habia rubica_MA	-43.434444	-22.594875
Habia rubica_MA	-55.342619	-27.590648
Habia rubica_MA	-47.907991	-24.963372
Habia rubica_MA	-45.666861	-22.825238
Habia rubica_MA	-51.490259	-23.519608
Habia rubica_MA	-46.640977	-23.928127
Habia rubica_MA	-42.321627	-22.401125
Habia rubica_MA	-48.450299	-23.369051
Habia rubica_MA	-54.307136	-24.058926
Habia rubica_MA	-46.922493	-23.280374
Habia rubica_MA	-42.862065	-20.798204
Habia rubica_MA	-49.685283	-28.786768
Habia rubica_MA	-48.40595	-24.16468
Habia rubica_MA	-44.614899	-22.736117
Habia rubica_MA	-47.969291	-25.030342
Habia rubica_MA	-39.09104	-14.974007
Habia rubica_MA	-49.914687	-28.83129
Habia rubica_MA	-45.876203	-23.243633
Habia rubica_MA	-54.02736	-27.13827
Habia rubica_MA	-49.307821	-26.323363
Habia rubica_MA	-46.276562	-23.115466
Habia rubica_MA	-46.246296	-23.145059
Habia rubica_MA	-56.0517	-24.86968
Habia rubica_MA	-40.562897	-19.916548
Habia rubica_MA	-55.72976	-26.13058
Habia rubica_MA	-43.075762	-22.321394
Habia rubica_MA	-49.665676	-28.78106
Habia rubica_MA	-34.853139	-7.143051
Habia rubica_MA	-39.171281	-15.143273
Habia rubica_MA	-45.831069	-22.877149
Habia rubica_MA	-49.521774	-26.658638
Habia rubica_MA	-49.138584	-26.775806
Habia rubica_MA	-42.622768	-19.764551
Habia rubica_MA	-57.08	-25.57
Habia rubica_MA	-54.419703	-25.676225
Habia rubica_MA	-45.428209	-23.936761
Habia rubica_MA	-42.010045	-21.962788
Habia rubica_MA	-42.517004	-22.297031
Habia rubica_MA	-46.304925	-23.882665
Habia rubica_MA	-45.013218	-23.039535
Habia rubica_MA	-55.665333	-27.416
Habia rubica_MA	-43.6075	-19.3539
Habia rubica_MA	-49.349832	-26.653127
Habia rubica_MA	-48.874501	-25.366721
Habia rubica_MA	-46.230649	-23.329311
Habia rubica_MA	-48.818221	-22.167614
Habia rubica_MA	-40.648363	-20.349818
Habia rubica_MA	-48.52396	-27.71722
Habia rubica_MA	-39.910626	-14.342147
Habia rubica_MA	-41.749978	-21.831066
Habia rubica_MA	-54.2645	-26.689778
Habia rubica_MA	-47.11916	-22.811789
Habia rubica_MA	-49.130961	-28.035385
Habia rubica_MA	-47.13645	-23.306133
Habia rubica_MA	-47.00264	-23.396911
Habia rubica_MA	-46.959772	-23.695135
Habia rubica_MA	-53.303007	-25.09169
Habia rubica_MA	-53.911586	-27.008285
Habia rubica_MA	-45.2437	-23.520385
Habia rubica_MA	-46.18864	-23.90745
Habia rubica_MA	-47.56088	-24.740212
Habia rubica_MA	-44.505048	-22.312869
Habia rubica_MA	-46.152105	-23.891429
Habia rubica_MA	-47.087027	-23.792742
Habia rubica_MA	-45.486242	-23.701594
Habia rubica_MA	-46.195149	-23.925357
Habia rubica_MA	-46.508844	-23.978948
Habia rubica_MA	-54.130556	-25.625556
Habia rubica_MA	-54.633333	-24.466667
Habia rubica_MA	-54.102222	-25.974167
Habia rubica_MA	-49.212092	-26.762412
Habia rubica_MA	-49.171303	-26.65766
Habia rubica_MA	-48.641686	-26.293484
Habia rubica_MA	-49.075284	-26.929569
Habia rubica_MA	-48.323336	-22.122933
Habia rubica_MA	-50.22696	-29.574875
Habia rubica_MA	-47.493781	-21.707072
Habia rubica_MA	-51.099467	-29.466111
Habia rubica_MA	-49.569797	-27.190136
Habia rubica_MA	-46.850016	-18.862818
Habia rubica_MA	-49.732833	-27.221558
Habia rubica_MA	-52.409474	-29.710867
Habia rubica_MA	-51.0038	-29.796251
Habia rubica_MA	-51.038908	-29.799779
Habia rubica_MA	-50.61554	-29.45126
Habia rubica_MA	-51.02286	-29.64527
Habia rubica_MA	-51.512607	-27.61649
Habia rubica_MA	-49.202408	-26.625658
Habia rubica_MA	-45.60547	-23.765
Habia rubica_MA	-54.951999	-27.088148
Habia rubica_MA	-51.075697	-29.533325
Habia rubica_MA	-46.925107	-23.232749
Habia rubica_MA	-42.514343	-22.245887
Habia rubica_MA	-51.42135	-23.5441
Habia rubica_MA	-48.72463	-25.75661
Habia rubica_MA	-43.535116	-22.826802
Habia rubica_MA	-43.442257	-22.932699
Habia rubica_MA	-40.42	-20.263889
Habia rubica_MA	-39.732222	-18.593333
Habia rubica_MA	-40.273333	-19.820278
Habia rubica_MA	-40.072222	-19.391111
Habia rubica_MA	-46.333333	-23.960833
Habia rubica_MA	-38.29	-12.58
Habia rubica_MA	-55.26	-24.11
Habia rubica_MA	-56.216667	-25.833333
Habia rubica_MA	-54.65	-25.033333
Habia rubica_MA	-52.532131	-29.527436
Habia rubica_MA	-57.319	-25.239
Habia rubica_MA	-49.217603	-27.042427
Habia rubica_MA	-48.541288	-27.345697
Habia rubica_MA	-48.692844	-23.928955
Habia rubica_MA	-47.857819	-23.997544
Habia rubica_MA	-42.603307	-21.933303
Habia rubica_MA	-46.886518	-22.850025
Habia rubica_MA	-48.059692	-24.28953
Habia rubica_MA	-55.595756	-27.282305
Habia rubica_MA	-55.33	-25.3
Habia rubica_MA	-56.15	-25.26
Habia rubica_MA	-54.75	-25.5
Habia rubica_MA	-55.748	-27.158
Habia rubica_MA	-55.633333	-26.083333
Habia rubica_MA	-54.433333	-24.783333
Habia rubica_MA	-55.683333	-24.733333
Habia rubica_MA	-56.06	-25.2
Habia rubica_MA	-54.930868	-26.653519
Habia rubica_MA	-55.766667	-26.233333
Habia rubica_MA	-56.133333	-22.483333
Habia rubica_MA	-54.85	-25.85
Habia rubica_MA	-55.683333	-24.15
Habia rubica_MA	-57.05	-23.61
Habia rubica_MA	-57.05	-23.66
Habia rubica_MA	-55.35	-24.26
Habia rubica_MA	-56.583333	-25.016667
Habia rubica_MA	-55.8	-25.03
Habia rubica_MA	-56.16	-23.83
Habia rubica_MA	-54.94	-25.76
Habia rubica_MA	-55.7	-24.51
Habia rubica_MA	-54.039333	-27.022333
Habia rubica_MA	-54.213753	-25.68485
Habia rubica_MA	-50.896053	-23.76995
Habia rubica_MA	-54.41134	-26.03065
Habia rubica_MA	-49.023274	-26.75533
Habia rubica_MA	-54.194527	-25.884554
Habia rubica_MA	-55.565457	-27.744239
Habia rubica_MA	-44.22764	-23.161971
Habia rubica_MA	-46.625153	-23.639603
Habia rubica_MA	-55.516667	-26.35
Habia rubica_MA	-46	-23.683333
Habia rubica_MA	-54.216667	-25.783333
Habia rubica_MA	-49.9	-29.433333
Habia rubica_MA	-39.886667	-19.081944
Habia rubica_MA	-54.6	-25.9
Habia rubica_MA	-53.9	-25.9833
Habia rubica_MA	-54.2	-26.96
Habia rubica_MA	-54.614046	-25.916249
Habia rubica_MA	-53.799019	-26.028404
Habia rubica_MA	-48.10128	-24.23061
Habia rubica_MA	-54.826326	-25.025106
Habia rubica_MA	-45.144196	-23.354839
Habia rubica_MA	-47.64307	-23.427654
Habia rubica_MA	-44.655991	-23.033779
Habia rubica_MA	-45.884914	-23.522677
Habia rubica_MA	-45.071669	-23.54235
Habia rubica_MA	-43.21	-22.9
Habia rubica_MA	-53.9	-26.47
Habia rubica_MA	-40.533333	-20.1
Habia rubica_MA	-50.85	-21.216667
Habia rubica_MA	-41.666667	-21.033333
Habia rubica_MA	-48.4	-22.783333
Habia rubica_MA	-49.983333	-22.9
Habia rubica_MA	-49.343884	-26.402166
Habia rubica_MA	-48.72238	-26.099011
Habia rubica_MA	-39.236456	-15.253401
Habia rubica_MA	-44.331731	-23.005207
Habia rubica_MA	-57.05	-26.016667
Habia rubica_MA	-55.7	-24.366667
Habia rubica_MA	-54.85	-26.666667
Habia rubica_MA	-55.53333	-23.26667
Habia rubica_MA	-55.583333	-23.166667
Habia rubica_MA	-55.896339	-23.404383
Habia rubica_MA	-54.283333	-26
Habia rubica_MA	-54.356087	-25.911388
Habia rubica_MA	-44.57	-22.5
Habia rubica_MA	-43.37	-22.45
Habia rubica_MA	-48.1	-24.53
Habia rubica_MA	-43.95	-22.93
Habia rubica_MA	-36.13	-9.92
Habia rubica_MA	-43.04125	-22.492726
Habia rubica_MA	-46.4763	-20.2183
Habia rubica_MA	-47.011611	-23.966655
Habia rubica_MA	-44.713991	-23.121492
Habia rubica_MA	-56.515646	-21.114449
Habia rubica_MA	-56.623535	-21.0845
Habia rubica_MA	-48.361473	-24.079317
Habia rubica_MA	-46.549072	-23.924758
Habia rubica_MA	-55.151367	-25.839449
Habia rubica_MA	-47.980041	-24.175572
Habia rubica_MA	-45.195007	-23.378186
Habia rubica_MA	-40.160522	-19.033884
Habia rubica_MA	-55.0877	-26.9552
Habia rubica_MA	-39.139417	-16.550083
Habia rubica_MA	-40.477886	-20.273168
Habia rubica_MA	-46.910162	-21.332678
Habia rubica_MA	-42.946157	-21.366234
Habia rubica_MA	-43.456647	-22.779126
Habia rubica_MA	-41.854246	-21.859973
Habia rubica_MA	-46.076731	-23.776537
Habia rubica_MA	-46.616551	-23.365991
Habia rubica_MA	-46.434956	-23.721812
Habia rubica_MA	-46.485452	-23.808345
Habia rubica_MA	-51.141033	-23.345586
Habia rubica_MA	-48.73002	-28.015283
Habia rubica_MA	-48.528693	-26.267355
Heliothryx auritus_MA	-47.42722	-24.267564
Heliothryx auritus_MA	-44.613567	-22.4458
Heliothryx auritus_MA	-39.102356	-15.210703
Heliothryx auritus_MA	-35.174446	-8.729684
Heliothryx auritus_MA	-38.994555	-14.279522
Heliothryx auritus_MA	-39.564454	-15.391825
Heliothryx auritus_MA	-48.412757	-24.26821
Heliothryx auritus_MA	-46.911492	-24.140409
Heliothryx auritus_MA	-44.531064	-22.414946
Heliothryx auritus_MA	-39.058843	-15.19538
Heliothryx auritus_MA	-35.879587	-9.225413
Heliothryx auritus_MA	-48.995177	-15.82481
Heliothryx auritus_MA	-35.856602	-8.701854
Heliothryx auritus_MA	-48.124602	-24.709761
Heliothryx auritus_MA	-35.839763	-8.723576
Heliothryx auritus_MA	-35.721005	-8.539921
Heliothryx auritus_MA	-34.993697	-8.313652
Heliothryx auritus_MA	-45.082998	-23.425764
Heliothryx auritus_MA	-34.928863	-7.929142
Heliothryx auritus_MA	-46.610398	-22.285364
Heliothryx auritus_MA	-39.172454	-16.388065
Heliothryx auritus_MA	-44.974831	-21.33296
Heliothryx auritus_MA	-47.928653	-24.890405
Heliothryx auritus_MA	-40.526622	-15.790849
Heliothryx auritus_MA	-35.156507	-8.658793
Heliothryx auritus_MA	-47.023088	-24.364729
Heliothryx auritus_MA	-46.364856	-20.247521
Heliothryx auritus_MA	-45.450943	-23.571371
Heliothryx auritus_MA	-44.558548	-22.387412
Heliothryx auritus_MA	-48.889332	-15.79182
Heliothryx auritus_MA	-48.929962	-15.839676
Heliothryx auritus_MA	-45.597346	-23.767328
Heliothryx auritus_MA	-45.344591	-22.320062
Heliothryx auritus_MA	-46.910856	-24.239637
Heliothryx auritus_MA	-45.28025	-22.55583
Heliothryx auritus_MA	-45.666861	-22.825238
Heliothryx auritus_MA	-45.607319	-22.869349
Heliothryx auritus_MA	-45.933649	-22.994959
Heliothryx auritus_MA	-45.375122	-22.282378
Heliothryx auritus_MA	-39.060993	-14.422366
Heliothryx auritus_MA	-40.189362	-14.344891
Heliothryx auritus_MA	-46.674315	-22.670019
Heliothryx auritus_MA	-43.57472	-20.299999
Heliothryx auritus_MA	-40.124187	-14.421262
Heliothryx auritus_MA	-45.405286	-22.470222
Heliothryx auritus_MA	-39.408412	-15.202903
Heliothryx auritus_MA	-47.238507	-24.274352
Heliothryx auritus_MA	-39.266098	-13.829188
Heliothryx auritus_MA	-35.811676	-8.74332
Heliothryx auritus_MA	-35.001891	-8.482673
Heliothryx auritus_MA	-36.018548	-9.166077
Heliothryx auritus_MA	-54.438415	-25.680828
Heliothryx auritus_MA	-40.06525	-16.434686
Heliothryx auritus_MA	-48.297994	-25.164415
Heliothryx auritus_MA	-45.340812	-23.847573
Heliothryx auritus_MA	-47.726971	-15.594629
Heliothryx auritus_MA	-40.516334	-15.815843
Heliothryx auritus_MA	-43.000059	-22.471875
Heliothryx auritus_MA	-39.910626	-14.342147
Heliothryx auritus_MA	-35.922174	-9.258079
Heliothryx auritus_MA	-36.608849	-9.321086
Heliothryx auritus_MA	-48.002274	-24.965861
Heliothryx auritus_MA	-46.481709	-23.942722
Heliothryx auritus_MA	-45.459602	-22.423154
Heliothryx auritus_MA	-40.079577	-14.436755
Heliothryx auritus_MA	-45.4708	-22.95973
Heliothryx auritus_MA	-39.065849	-14.320783
Heliothryx auritus_MA	-40.600278	-19.935556
Heliothryx auritus_MA	-40.337778	-20.319444
Heliothryx auritus_MA	-44.446667	-22.468889
Heliothryx auritus_MA	-35.126	-6.700556
Heliothryx auritus_MA	-35.28433	-8.79781
Heliothryx auritus_MA	-35.823039	-9.242632
Heliothryx auritus_MA	-35.951557	-9.305269
Heliothryx auritus_MA	-36.593742	-9.312892
Heliothryx auritus_MA	-39.898224	-18.862108
Heliothryx auritus_MA	-39.457397	-16.741427
Heliothryx auritus_MA	-39.274908	-16.352774
Heliothryx auritus_MA	-34.948257	-8.010139
Heliothryx auritus_MA	-48.685758	-24.549829
Heliothryx auritus_MA	-36.122794	-8.970886
Heliothryx auritus_MA	-36.449637	-9.261058
Heliothryx auritus_MA	-44.57	-22.5
Heliothryx auritus_MA	-40.1334	-14.401429
Heliothryx auritus_MA	-44.691696	-22.378651
Heliothryx auritus_MA	-35.03639	-7.934403
Heliothryx auritus_MA	-39.139417	-16.550083
Heliothryx auritus_MA	-44.795932	-22.352612
Heliothryx auritus_MA	-44.941891	-22.391802
Heliothryx auritus_MA	-44.628431	-22.369966
Heliothryx auritus_MA	-48.273601	-24.309049
Heliothryx auritus_MA	-45.697726	-22.801769
Heliothryx auritus_MA	-48.759101	-25.240071
Heliothryx auritus_MA	-48.323051	-25.293743
Hemithraupis flavicollis_MA	-37.42527	-11.3736
Hemithraupis flavicollis_MA	-35.842778	-8.991667
Hemithraupis flavicollis_MA	-36.13	-9.92
Hemithraupis flavicollis_MA	-43.2782793	-22.958641
Hemithraupis flavicollis_MA	-40.146667	-19.055556
Hemithraupis flavicollis_MA	-42.37	-20.08
Hemithraupis flavicollis_MA	-43.2365656	-22.9625451
Hemithraupis flavicollis_MA	-38.50502	-12.967758
Hemithraupis flavicollis_MA	-42.958177	-22.486276
Hemithraupis flavicollis_MA	-42.7993558	-22.4258947
Hemithraupis flavicollis_MA	-35.8798	-9.21765
Hemithraupis flavicollis_MA	-40.0586	-19.1526
Hemithraupis flavicollis_MA	-42.5494246	-19.6676356
Hemithraupis flavicollis_MA	-42.7350998	-22.4395909
Hemithraupis flavicollis_MA	-42.558074	-22.3368037
Hemithraupis flavicollis_MA	-38.0372	-12.5687
Hemithraupis flavicollis_MA	-40.0894547	-19.0166821
Hemithraupis flavicollis_MA	-42.6421	-22.4445
Hemithraupis flavicollis_MA	-39.160864	-16.381291
Hemithraupis flavicollis_MA	-42.913453	-22.488669
Hemithraupis flavicollis_MA	-42.6001579	-22.4093324
Hemithraupis flavicollis_MA	-43.1447	-22.4196
Hemithraupis flavicollis_MA	-35.945034	-9.2959516
Hemithraupis flavicollis_MA	-39.8982239	-18.8621078
Hemithraupis flavicollis_MA	-43.0412503	-22.4927261
Hemithraupis flavicollis_MA	-40.0047	-19.2409
Hemithraupis flavicollis_MA	-41.6731901	-20.4781309
Hemithraupis flavicollis_MA	-40.1893616	-14.3448912
Hemithraupis flavicollis_MA	-39.0389214	-14.3330397
Hemithraupis flavicollis_MA	-36.0898358	-8.9696369
Hemithraupis flavicollis_MA	-42.5143	-22.2459
Hemithraupis flavicollis_MA	-43.0257769	-22.9199836
Hemithraupis flavicollis_MA	-42.1087718	-22.182239
Hemithraupis flavicollis_MA	-42.7481	-22.3866
Hemithraupis flavicollis_MA	-40.126876	-19.1916581
Hemithraupis flavicollis_MA	-39.2749081	-16.3527741
Hemithraupis flavicollis_MA	-43.109	-22.6688
Hemithraupis flavicollis_MA	-40.1049042	-13.8660803
Hemithraupis flavicollis_MA	-38.003992	-12.575437
Hemithraupis flavicollis_MA	-35.184458	-8.627424
Hemithraupis flavicollis_MA	-35.03188	-6.376212
Hemithraupis flavicollis_MA	-39.139417	-16.550083
Hemithraupis flavicollis_MA	-38.4541655	-12.5156036
Hemithraupis flavicollis_MA	-40.722679	-20.47723
Hemithraupis flavicollis_MA	-40.477886	-20.273168
Hemithraupis flavicollis_MA	-40.653389	-20.368756
Hemithraupis flavicollis_MA	-40.408152	-19.93762
Hemithraupis flavicollis_MA	-39.983161	-19.060008
Hemithraupis flavicollis_MA	-40.321097	-20.219779
Hemithraupis flavicollis_MA	-43.238266	-22.599093
Hemithraupis flavicollis_MA	-43.07365	-22.496232
Hemithraupis flavicollis_MA	-43.0022585	-22.4948444
Hemithraupis flavicollis_MA	-41.994017	-22.315299
Hemithraupis flavicollis_MA	-43.456647	-22.779126
Hemithraupis flavicollis_MA	-42.0393337	-22.4264441
Hemithraupis flavicollis_MA	-41.854246	-21.859973
Hemithraupis flavicollis_MA	-42.162534	-22.823366
Hemithraupis flavicollis_MA	-35.7997222	-9.2538889
Hemithraupis flavicollis_MA	-36.4494824	-9.2393228
Hemithraupis flavicollis_MA	-39.1712809	-15.1432735
Hemithraupis flavicollis_MA	-39.0910399	-14.9740072
Hemithraupis flavicollis_MA	-39.028244	-15.190231
Hemithraupis flavicollis_MA	-39.5336151	-15.1700628
Hemithraupis flavicollis_MA	-39.2575407	-14.6861148
Hemithraupis flavicollis_MA	-39.2636347	-16.4980345
Hemithraupis flavicollis_MA	-39.0532637	-15.8237706
Hemithraupis flavicollis_MA	-39.3210554	-15.9584105
Hemithraupis flavicollis_MA	-39.0832186	-16.0559288
Hemithraupis flavicollis_MA	-39.3148709	-17.1343621
Hemithraupis flavicollis_MA	-38.9945555	-14.2795221
Hemithraupis flavicollis_MA	-39.065849	-14.320783
Hemithraupis flavicollis_MA	-38.4041691	-12.4485844
Hemithraupis flavicollis_MA	-39.7282791	-18.2261719
Hemithraupis flavicollis_MA	-39.2660984	-13.829188
Hemithraupis flavicollis_MA	-40.5266225	-15.7908495
Hemithraupis flavicollis_MA	-39.1591787	-13.8780795
Hemithraupis flavicollis_MA	-39.0609927	-14.4223663
Hemithraupis flavicollis_MA	-39.1731863	-13.7844516
Hemithraupis flavicollis_MA	-38.0379434	-12.578503
Hemithraupis flavicollis_MA	-40.5729014	-19.9030914
Hemithraupis flavicollis_MA	-40.0533628	-19.4192446
Hemithraupis flavicollis_MA	-40.21114	-19.45553
Hemithraupis flavicollis_MA	-40.2033176	-19.8083945
Hemithraupis flavicollis_MA	-39.6980882	-18.4082021
Hemithraupis flavicollis_MA	-39.7878456	-18.3414093
Hemithraupis flavicollis_MA	-39.7203505	-18.4182723
Hemithraupis flavicollis_MA	-41.004658	-20.519866
Hemithraupis flavicollis_MA	-42.58166	-19.58133
Hemithraupis flavicollis_MA	-42.548933	-19.5464448
Hemithraupis flavicollis_MA	-35.0217801	-7.9163056
Hemithraupis flavicollis_MA	-42.4490862	-22.63016
Hemithraupis flavicollis_MA	-43.535116	-22.826802
Hemithraupis flavicollis_MA	-44.5050476	-22.3128695
Hemithraupis flavicollis_MA	-42.90959	-22.49423
Hemithraupis flavicollis_MA	-43.397739	-22.578301
Hemithraupis flavicollis_MA	-43.434444	-22.594875
Hemithraupis flavicollis_MA	-41.8874557	-20.8093235
Hemithraupis flavicollis_MA	-43.232219	-22.566823
Hemithraupis flavicollis_MA	-43.283477	-22.594855
Hemithraupis flavicollis_MA	-41.3214331	-21.7197208
Hemithraupis flavicollis_MA	-41.0984567	-21.3717471
Hemithraupis flavicollis_MA	-42.8893661	-22.9482264
Hemithraupis flavicollis_MA	-43.0157478	-22.9046264
Hemithraupis flavicollis_MA	-42.98796	-22.92929
Hemithraupis flavicollis_MA	-42.36581	-22.392089
Hemitriccus griseipectus_MA	-35.872778	-9.212778
Hemitriccus griseipectus_MA	-35.842778	-8.991667
Hemitriccus griseipectus_MA	-36.27556	-10.00583
Hemitriccus griseipectus_MA	-35.1779222	-6.7251318
Hemitriccus griseipectus_MA	-35.9516	-9.30527
Hemitriccus griseipectus_MA	-35.3761	-8.21417
Hemitriccus griseipectus_MA	-35.8422395	-9.2525836
Hemitriccus griseipectus_MA	-35.1771	-8.72726
Hemitriccus griseipectus_MA	-34.860267	-7.145258
Hemitriccus griseipectus_MA	-35.8438826	-8.7258663
Hemitriccus griseipectus_MA	-35.83943	-9.23876
Hemitriccus griseipectus_MA	-34.9474	-8.01056
Hemitriccus griseipectus_MA	-35.7222	-8.47237
Hemitriccus griseipectus_MA	-36.0898358	-8.9696369
Hemitriccus griseipectus_MA	-34.996752	-6.399413
Hemitriccus griseipectus_MA	-34.95727	-7.016485
Hemitriccus griseipectus_MA	-35.152998	-7.0408
Hemitriccus griseipectus_MA	-34.933614	-7.924268
Hemitriccus griseipectus_MA	-35.957741	-9.549332
Hemitriccus griseipectus_MA	-35.524722	-9.201944
Hemitriccus griseipectus_MA	-35.9643459	-9.5960107
Hemitriccus griseipectus_MA	-34.9571013	-6.9916036
Hemitriccus griseipectus_MA	-34.9215642	-6.837229
Hemitriccus griseipectus_MA	-35.7925558	-8.587641
Hemitriccus griseipectus_MA	-35.4599833	-8.5780508
Hemitriccus griseipectus_MA	-35.2813482	-8.4929161
Hemitriccus griseipectus_MA	-34.9936974	-8.3136516
Hemitriccus griseipectus_MA	-35.1565075	-8.6587931
Hemitriccus griseipectus_MA	-35.8525085	-8.7172977
Hemitriccus griseipectus_MA	-34.928863	-7.9291424
Hemitriccus griseipectus_MA	-35.0260878	-7.9228941
Hemitriccus griseipectus_MA	-35.0317311	-6.3748584
Hemitriccus griseipectus_MA	-35.1150201	-6.4250003
Herpsilochmus rufimarginatus_MA	-45.25036	-23.528796
Herpsilochmus rufimarginatus_MA	-44.633932	-23.240346
Herpsilochmus rufimarginatus_MA	-45.174966	-23.504182
Herpsilochmus rufimarginatus_MA	-44.20771	-23.19083
Herpsilochmus rufimarginatus_MA	-54.448355	-25.675228
Herpsilochmus rufimarginatus_MA	-53.9645	-25.841833
Herpsilochmus rufimarginatus_MA	-46.963699	-23.650853
Herpsilochmus rufimarginatus_MA	-44.765436	-23.214761
Herpsilochmus rufimarginatus_MA	-45.085711	-23.433861
Herpsilochmus rufimarginatus_MA	-45.139228	-23.460117
Herpsilochmus rufimarginatus_MA	-44.73174	-23.152613
Herpsilochmus rufimarginatus_MA	-54.438286	-25.642455
Herpsilochmus rufimarginatus_MA	-47.486944	-22.358333
Herpsilochmus rufimarginatus_MA	-55.8	-26.43
Herpsilochmus rufimarginatus_MA	-39.564454	-15.391825
Herpsilochmus rufimarginatus_MA	-54.393783	-25.697468
Herpsilochmus rufimarginatus_MA	-54.042912	-25.672151
Herpsilochmus rufimarginatus_MA	-47.930603	-25.107984
Herpsilochmus rufimarginatus_MA	-45.596808	-23.767595
Herpsilochmus rufimarginatus_MA	-46.986959	-24.288161
Herpsilochmus rufimarginatus_MA	-47.10856	-24.458596
Herpsilochmus rufimarginatus_MA	-40.089455	-19.016682
Herpsilochmus rufimarginatus_MA	-40.189362	-14.344891
Herpsilochmus rufimarginatus_MA	-35.87983	-9.21765
Herpsilochmus rufimarginatus_MA	-53.986667	-26.519722
Herpsilochmus rufimarginatus_MA	-56.17	-25.24
Herpsilochmus rufimarginatus_MA	-55.777808	-27.183576
Herpsilochmus rufimarginatus_MA	-54.65	-25.033333
Herpsilochmus rufimarginatus_MA	-54.58	-25.36
Herpsilochmus rufimarginatus_MA	-35.175991	-8.730872
Herpsilochmus rufimarginatus_MA	-48.298109	-25.184069
Herpsilochmus rufimarginatus_MA	-42.710295	-22.486468
Herpsilochmus rufimarginatus_MA	-44.543209	-22.982807
Herpsilochmus rufimarginatus_MA	-45.071389	-23.394444
Herpsilochmus rufimarginatus_MA	-48.783524	-27.703364
Herpsilochmus rufimarginatus_MA	-48.538102	-27.59312
Herpsilochmus rufimarginatus_MA	-54.102167	-26.632333
Herpsilochmus rufimarginatus_MA	-48.115002	-22.684457
Herpsilochmus rufimarginatus_MA	-54.841811	-27.055175
Herpsilochmus rufimarginatus_MA	-48.74166	-25.484842
Herpsilochmus rufimarginatus_MA	-46.622978	-23.421334
Herpsilochmus rufimarginatus_MA	-46.590166	-23.409996
Herpsilochmus rufimarginatus_MA	-39.401264	-16.888331
Herpsilochmus rufimarginatus_MA	-46.368618	-23.844478
Herpsilochmus rufimarginatus_MA	-43.235283	-22.985647
Herpsilochmus rufimarginatus_MA	-43.280012	-22.955123
Herpsilochmus rufimarginatus_MA	-54.551818	-25.605178
Herpsilochmus rufimarginatus_MA	-42.102973	-22.190922
Herpsilochmus rufimarginatus_MA	-42.771664	-22.452283
Herpsilochmus rufimarginatus_MA	-48.60368	-26.112127
Herpsilochmus rufimarginatus_MA	-54.071617	-25.588898
Herpsilochmus rufimarginatus_MA	-48.38344	-24.24422
Herpsilochmus rufimarginatus_MA	-36.449482	-9.239323
Herpsilochmus rufimarginatus_MA	-35.842239	-9.252584
Herpsilochmus rufimarginatus_MA	-47.412963	-24.055139
Herpsilochmus rufimarginatus_MA	-38.803964	-12.257273
Herpsilochmus rufimarginatus_MA	-47.45433	-24.078182
Herpsilochmus rufimarginatus_MA	-46.911492	-24.140409
Herpsilochmus rufimarginatus_MA	-39.169761	-16.3876
Herpsilochmus rufimarginatus_MA	-34.956505	-6.991069
Herpsilochmus rufimarginatus_MA	-54.169167	-25.835278
Herpsilochmus rufimarginatus_MA	-48.943374	-28.085742
Herpsilochmus rufimarginatus_MA	-54.325504	-25.693436
Herpsilochmus rufimarginatus_MA	-48.60373	-26.004233
Herpsilochmus rufimarginatus_MA	-54.306133	-25.567528
Herpsilochmus rufimarginatus_MA	-49.268258	-27.047367
Herpsilochmus rufimarginatus_MA	-49.11195	-27.007781
Herpsilochmus rufimarginatus_MA	-49.072409	-27.006602
Herpsilochmus rufimarginatus_MA	-40.136407	-14.412268
Herpsilochmus rufimarginatus_MA	-46.586824	-23.405063
Herpsilochmus rufimarginatus_MA	-55.323844	-26.10088
Herpsilochmus rufimarginatus_MA	-40.068169	-19.150487
Herpsilochmus rufimarginatus_MA	-47.021306	-24.364177
Herpsilochmus rufimarginatus_MA	-44.559613	-22.471568
Herpsilochmus rufimarginatus_MA	-48.724888	-25.757696
Herpsilochmus rufimarginatus_MA	-47.427678	-21.850505
Herpsilochmus rufimarginatus_MA	-43.326441	-19.162479
Herpsilochmus rufimarginatus_MA	-43.406682	-18.836196
Herpsilochmus rufimarginatus_MA	-49.139204	-27.213628
Herpsilochmus rufimarginatus_MA	-49.021727	-26.653597
Herpsilochmus rufimarginatus_MA	-48.67109	-26.80383
Herpsilochmus rufimarginatus_MA	-42.505953	-21.803974
Herpsilochmus rufimarginatus_MA	-49.67373	-22.380998
Herpsilochmus rufimarginatus_MA	-48.124602	-24.709761
Herpsilochmus rufimarginatus_MA	-46.796662	-24.149534
Herpsilochmus rufimarginatus_MA	-43.672494	-20.049241
Herpsilochmus rufimarginatus_MA	-46.931695	-23.232
Herpsilochmus rufimarginatus_MA	-43.781075	-19.953907
Herpsilochmus rufimarginatus_MA	-43.414819	-20.365194
Herpsilochmus rufimarginatus_MA	-40.516334	-15.815843
Herpsilochmus rufimarginatus_MA	-36.273916	-10.012806
Herpsilochmus rufimarginatus_MA	-35.822124	-8.712886
Herpsilochmus rufimarginatus_MA	-34.993697	-8.313652
Herpsilochmus rufimarginatus_MA	-35.792556	-8.587641
Herpsilochmus rufimarginatus_MA	-48.361623	-25.585646
Herpsilochmus rufimarginatus_MA	-34.928949	-7.931065
Herpsilochmus rufimarginatus_MA	-46.922493	-23.280374
Herpsilochmus rufimarginatus_MA	-44.547426	-23.275114
Herpsilochmus rufimarginatus_MA	-48.573432	-25.878994
Herpsilochmus rufimarginatus_MA	-48.529787	-25.788942
Herpsilochmus rufimarginatus_MA	-44.615079	-22.431983
Herpsilochmus rufimarginatus_MA	-40.267813	-14.553292
Herpsilochmus rufimarginatus_MA	-55.179391	-26.999949
Herpsilochmus rufimarginatus_MA	-54.16217	-26.90656
Herpsilochmus rufimarginatus_MA	-47.313164	-24.01213
Herpsilochmus rufimarginatus_MA	-47.266618	-23.992961
Herpsilochmus rufimarginatus_MA	-48.535291	-27.797477
Herpsilochmus rufimarginatus_MA	-47.993072	-24.057071
Herpsilochmus rufimarginatus_MA	-44.663136	-23.329666
Herpsilochmus rufimarginatus_MA	-46.303146	-24.011266
Herpsilochmus rufimarginatus_MA	-47.447294	-24.076453
Herpsilochmus rufimarginatus_MA	-45.608389	-23.790018
Herpsilochmus rufimarginatus_MA	-47.410082	-24.080345
Herpsilochmus rufimarginatus_MA	-47.152634	-24.016573
Herpsilochmus rufimarginatus_MA	-48.082309	-24.231283
Herpsilochmus rufimarginatus_MA	-46.959772	-23.695135
Herpsilochmus rufimarginatus_MA	-43.03321	-22.557809
Herpsilochmus rufimarginatus_MA	-48.700511	-24.53461
Herpsilochmus rufimarginatus_MA	-43.271922	-22.569711
Herpsilochmus rufimarginatus_MA	-48.238842	-25.463875
Herpsilochmus rufimarginatus_MA	-48.794194	-26.305687
Herpsilochmus rufimarginatus_MA	-45.428209	-23.936761
Herpsilochmus rufimarginatus_MA	-35.852508	-8.717298
Herpsilochmus rufimarginatus_MA	-39.975471	-13.902451
Herpsilochmus rufimarginatus_MA	-48.829226	-25.468242
Herpsilochmus rufimarginatus_MA	-42.98373	-22.92986
Herpsilochmus rufimarginatus_MA	-48.850631	-25.464498
Herpsilochmus rufimarginatus_MA	-48.943427	-26.250815
Herpsilochmus rufimarginatus_MA	-55.393691	-24.160685
Herpsilochmus rufimarginatus_MA	-55.963325	-26.437722
Herpsilochmus rufimarginatus_MA	-48.708154	-25.315307
Herpsilochmus rufimarginatus_MA	-42.990296	-22.503081
Herpsilochmus rufimarginatus_MA	-46.655398	-23.332357
Herpsilochmus rufimarginatus_MA	-47.928653	-24.890405
Herpsilochmus rufimarginatus_MA	-41.098457	-21.371747
Herpsilochmus rufimarginatus_MA	-40.526074	-15.790325
Herpsilochmus rufimarginatus_MA	-44.185533	-19.968179
Herpsilochmus rufimarginatus_MA	-48.893945	-26.318113
Herpsilochmus rufimarginatus_MA	-55.528348	-24.134546
Herpsilochmus rufimarginatus_MA	-46.937156	-24.17244
Herpsilochmus rufimarginatus_MA	-42.543064	-21.992327
Herpsilochmus rufimarginatus_MA	-48.492567	-27.670193
Herpsilochmus rufimarginatus_MA	-42.541384	-21.99353
Herpsilochmus rufimarginatus_MA	-39.378862	-17.740921
Herpsilochmus rufimarginatus_MA	-44.327606	-23.155838
Herpsilochmus rufimarginatus_MA	-40.122285	-14.398187
Herpsilochmus rufimarginatus_MA	-54.463005	-24.097324
Herpsilochmus rufimarginatus_MA	-44.120935	-19.954632
Herpsilochmus rufimarginatus_MA	-55.483333	-25.633333
Herpsilochmus rufimarginatus_MA	-45.076604	-23.49324
Herpsilochmus rufimarginatus_MA	-42.73038	-19.52582
Herpsilochmus rufimarginatus_MA	-42.626738	-19.527173
Herpsilochmus rufimarginatus_MA	-48.401087	-24.639549
Herpsilochmus rufimarginatus_MA	-39.314871	-17.134362
Herpsilochmus rufimarginatus_MA	-43.092091	-18.664746
Herpsilochmus rufimarginatus_MA	-44.849989	-23.360301
Herpsilochmus rufimarginatus_MA	-41.013293	-20.67262
Herpsilochmus rufimarginatus_MA	-46.299992	-23.776941
Herpsilochmus rufimarginatus_MA	-46.537378	-23.183407
Herpsilochmus rufimarginatus_MA	-45.013057	-23.405463
Herpsilochmus rufimarginatus_MA	-48.473182	-25.698125
Herpsilochmus rufimarginatus_MA	-48.802774	-27.519089
Herpsilochmus rufimarginatus_MA	-45.429084	-23.595334
Herpsilochmus rufimarginatus_MA	-47.556455	-24.158149
Herpsilochmus rufimarginatus_MA	-47.5627	-24.160038
Herpsilochmus rufimarginatus_MA	-44.701622	-23.031625
Herpsilochmus rufimarginatus_MA	-44.927387	-23.351239
Herpsilochmus rufimarginatus_MA	-47.557239	-23.998485
Herpsilochmus rufimarginatus_MA	-43.634934	-22.488347
Herpsilochmus rufimarginatus_MA	-48.845816	-27.03734
Herpsilochmus rufimarginatus_MA	-45.365945	-23.810437
Herpsilochmus rufimarginatus_MA	-48.597436	-24.585395
Herpsilochmus rufimarginatus_MA	-45.450943	-23.571371
Herpsilochmus rufimarginatus_MA	-46.48916	-23.905137
Herpsilochmus rufimarginatus_MA	-45.474453	-23.581169
Herpsilochmus rufimarginatus_MA	-49.115592	-26.908268
Herpsilochmus rufimarginatus_MA	-49.187904	-26.883268
Herpsilochmus rufimarginatus_MA	-49.048078	-26.898408
Herpsilochmus rufimarginatus_MA	-48.975206	-26.904828
Herpsilochmus rufimarginatus_MA	-48.757738	-26.028764
Herpsilochmus rufimarginatus_MA	-48.777738	-26.849107
Herpsilochmus rufimarginatus_MA	-54.41131	-26.03155
Herpsilochmus rufimarginatus_MA	-47.169521	-23.946415
Herpsilochmus rufimarginatus_MA	-45.9216	-23.76304
Herpsilochmus rufimarginatus_MA	-46.527598	-20.313228
Herpsilochmus rufimarginatus_MA	-42.038607	-22.427254
Herpsilochmus rufimarginatus_MA	-54.320526	-25.790309
Herpsilochmus rufimarginatus_MA	-48.674117	-27.560141
Herpsilochmus rufimarginatus_MA	-47.3626	-24.1743
Herpsilochmus rufimarginatus_MA	-54.014365	-25.809511
Herpsilochmus rufimarginatus_MA	-35.026088	-7.922894
Herpsilochmus rufimarginatus_MA	-54.432449	-25.657156
Herpsilochmus rufimarginatus_MA	-40.340488	-14.598991
Herpsilochmus rufimarginatus_MA	-53.985486	-27.136146
Herpsilochmus rufimarginatus_MA	-40.079577	-14.436755
Herpsilochmus rufimarginatus_MA	-39.125769	-16.611751
Herpsilochmus rufimarginatus_MA	-49.075284	-26.929569
Herpsilochmus rufimarginatus_MA	-40.553155	-19.907308
Herpsilochmus rufimarginatus_MA	-46.936873	-23.24527
Herpsilochmus rufimarginatus_MA	-48.895833	-25.545278
Herpsilochmus rufimarginatus_MA	-55.595756	-27.282305
Herpsilochmus rufimarginatus_MA	-44.774289	-23.19021
Herpsilochmus rufimarginatus_MA	-44.239411	-23.095523
Herpsilochmus rufimarginatus_MA	-54.919729	-27.085373
Herpsilochmus rufimarginatus_MA	-35.11502	-6.425
Herpsilochmus rufimarginatus_MA	-55.366667	-24.616667
Herpsilochmus rufimarginatus_MA	-55.378832	-24.664989
Herpsilochmus rufimarginatus_MA	-46.355389	-23.199922
Herpsilochmus rufimarginatus_MA	-45.163913	-23.319735
Herpsilochmus rufimarginatus_MA	-54.140449	-25.538229
Herpsilochmus rufimarginatus_MA	-46.91794	-24.214555
Herpsilochmus rufimarginatus_MA	-43.7076	-22.347281
Herpsilochmus rufimarginatus_MA	-46.623219	-24.087005
Herpsilochmus rufimarginatus_MA	-43.470304	-23.025514
Herpsilochmus rufimarginatus_MA	-35.058542	-7.905445
Herpsilochmus rufimarginatus_MA	-42.889366	-22.948226
Herpsilochmus rufimarginatus_MA	-49.016266	-22.343169
Herpsilochmus rufimarginatus_MA	-34.947399	-8.010564
Herpsilochmus rufimarginatus_MA	-45.423062	-23.827573
Herpsilochmus rufimarginatus_MA	-45.298455	-23.557693
Herpsilochmus rufimarginatus_MA	-45.193194	-23.473019
Herpsilochmus rufimarginatus_MA	-48.094239	-24.293911
Herpsilochmus rufimarginatus_MA	-48.742819	-27.72897
Herpsilochmus rufimarginatus_MA	-39.693174	-18.177128
Herpsilochmus rufimarginatus_MA	-39.721756	-17.589785
Herpsilochmus rufimarginatus_MA	-39.180843	-14.259412
Herpsilochmus rufimarginatus_MA	-39.060993	-14.422366
Herpsilochmus rufimarginatus_MA	-43.087926	-22.929658
Herpsilochmus rufimarginatus_MA	-48.460681	-27.531598
Herpsilochmus rufimarginatus_MA	-49.341933	-28.525597
Herpsilochmus rufimarginatus_MA	-49.096832	-26.219352
Herpsilochmus rufimarginatus_MA	-48.89358	-27.099215
Herpsilochmus rufimarginatus_MA	-48.628995	-26.232701
Herpsilochmus rufimarginatus_MA	-46.769485	-23.458207
Herpsilochmus rufimarginatus_MA	-40.230583	-14.656515
Herpsilochmus rufimarginatus_MA	-45.337086	-23.846031
Herpsilochmus rufimarginatus_MA	-44.138722	-23.148567
Herpsilochmus rufimarginatus_MA	-42.74815	-22.38658
Herpsilochmus rufimarginatus_MA	-55.26	-24.11
Herpsilochmus rufimarginatus_MA	-47.038838	-24.423616
Herpsilochmus rufimarginatus_MA	-48.495133	-27.643694
Herpsilochmus rufimarginatus_MA	-43.944496	-22.586289
Herpsilochmus rufimarginatus_MA	-43.482218	-20.024068
Herpsilochmus rufimarginatus_MA	-48.613281	-25.908919
Herpsilochmus rufimarginatus_MA	-48.798609	-27.772874
Herpsilochmus rufimarginatus_MA	-47.238507	-24.274352
Herpsilochmus rufimarginatus_MA	-39.687681	-17.955178
Herpsilochmus rufimarginatus_MA	-39.787846	-18.341409
Herpsilochmus rufimarginatus_MA	-46.045461	-23.785659
Herpsilochmus rufimarginatus_MA	-54.698832	-24.637326
Herpsilochmus rufimarginatus_MA	-54.633333	-24.466667
Herpsilochmus rufimarginatus_MA	-54.2645	-26.689778
Herpsilochmus rufimarginatus_MA	-54.2171	-26.868411
Herpsilochmus rufimarginatus_MA	-55.663948	-26.637764
Herpsilochmus rufimarginatus_MA	-54.633336	-25.571605
Herpsilochmus rufimarginatus_MA	-43.405329	-22.59036
Herpsilochmus rufimarginatus_MA	-43.434444	-22.594875
Herpsilochmus rufimarginatus_MA	-39.010882	-13.192601
Herpsilochmus rufimarginatus_MA	-35.031731	-6.374858
Herpsilochmus rufimarginatus_MA	-45.721499	-23.762979
Herpsilochmus rufimarginatus_MA	-35.823039	-9.242632
Herpsilochmus rufimarginatus_MA	-45.9731	-23.780325
Herpsilochmus rufimarginatus_MA	-54.433333	-24.783333
Herpsilochmus rufimarginatus_MA	-48.495412	-27.447447
Herpsilochmus rufimarginatus_MA	-44.537973	-22.994743
Herpsilochmus rufimarginatus_MA	-39.422121	-17.798136
Herpsilochmus rufimarginatus_MA	-54.179549	-25.953106
Herpsilochmus rufimarginatus_MA	-44.6735	-23.035506
Herpsilochmus rufimarginatus_MA	-40.053363	-19.419245
Herpsilochmus rufimarginatus_MA	-35.951557	-9.305269
Herpsilochmus rufimarginatus_MA	-54.02736	-27.13827
Herpsilochmus rufimarginatus_MA	-48.709145	-26.240398
Herpsilochmus rufimarginatus_MA	-40.06525	-16.434686
Herpsilochmus rufimarginatus_MA	-46.861099	-23.607506
Herpsilochmus rufimarginatus_MA	-35.184458	-8.627424
Herpsilochmus rufimarginatus_MA	-44.138741	-23.162666
Herpsilochmus rufimarginatus_MA	-39.976501	-19.057737
Herpsilochmus rufimarginatus_MA	-39.127928	-16.554765
Herpsilochmus rufimarginatus_MA	-46.24623	-23.144113
Herpsilochmus rufimarginatus_MA	-42.548933	-19.546445
Herpsilochmus rufimarginatus_MA	-38.404169	-12.448584
Herpsilochmus rufimarginatus_MA	-56.0517	-24.86968
Herpsilochmus rufimarginatus_MA	-48.049774	-25.201033
Herpsilochmus rufimarginatus_MA	-48.91322	-27.265187
Herpsilochmus rufimarginatus_MA	-55.733333	-26.116667
Herpsilochmus rufimarginatus_MA	-55.766667	-26.233333
Herpsilochmus rufimarginatus_MA	-39.399955	-14.155094
Herpsilochmus rufimarginatus_MA	-40.540913	-19.964468
Herpsilochmus rufimarginatus_MA	-48.647139	-24.569163
Herpsilochmus rufimarginatus_MA	-42.549425	-19.667636
Herpsilochmus rufimarginatus_MA	-48.361961	-25.564085
Herpsilochmus rufimarginatus_MA	-34.944398	-7.926337
Herpsilochmus rufimarginatus_MA	-53.515627	-24.408701
Herpsilochmus rufimarginatus_MA	-48.52396	-27.71722
Herpsilochmus rufimarginatus_MA	-34.83578	-7.928259
Herpsilochmus rufimarginatus_MA	-42.010045	-21.962788
Herpsilochmus rufimarginatus_MA	-46.290336	-23.908492
Herpsilochmus rufimarginatus_MA	-56.838868	-26.095604
Herpsilochmus rufimarginatus_MA	-49.137769	-26.776342
Herpsilochmus rufimarginatus_MA	-39.083219	-16.055929
Herpsilochmus rufimarginatus_MA	-49.193129	-26.739785
Herpsilochmus rufimarginatus_MA	-49.281794	-26.803283
Herpsilochmus rufimarginatus_MA	-46.756	-23.557
Herpsilochmus rufimarginatus_MA	-39.294298	-14.132997
Herpsilochmus rufimarginatus_MA	-39.910626	-14.342147
Herpsilochmus rufimarginatus_MA	-41.749978	-21.831066
Herpsilochmus rufimarginatus_MA	-39.058843	-15.19538
Herpsilochmus rufimarginatus_MA	-39.329188	-15.122244
Herpsilochmus rufimarginatus_MA	-47.368112	-24.469729
Herpsilochmus rufimarginatus_MA	-53.925978	-27.141092
Herpsilochmus rufimarginatus_MA	-46.719334	-23.840732
Herpsilochmus rufimarginatus_MA	-46.14293	-23.86119
Herpsilochmus rufimarginatus_MA	-54.618611	-25.685278
Herpsilochmus rufimarginatus_MA	-46.189671	-23.907669
Herpsilochmus rufimarginatus_MA	-46.229771	-23.985978
Herpsilochmus rufimarginatus_MA	-39.533615	-15.170063
Herpsilochmus rufimarginatus_MA	-42.90959	-22.49423
Herpsilochmus rufimarginatus_MA	-49.633752	-25.408075
Herpsilochmus rufimarginatus_MA	-45.46789	-23.818509
Herpsilochmus rufimarginatus_MA	-42.558074	-22.336804
Herpsilochmus rufimarginatus_MA	-53.303007	-25.09169
Herpsilochmus rufimarginatus_MA	-53.911586	-27.008285
Herpsilochmus rufimarginatus_MA	-35.922174	-9.258079
Herpsilochmus rufimarginatus_MA	-47.087027	-23.792742
Herpsilochmus rufimarginatus_MA	-48.002274	-24.965861
Herpsilochmus rufimarginatus_MA	-46.470476	-23.917962
Herpsilochmus rufimarginatus_MA	-54.130556	-25.625556
Herpsilochmus rufimarginatus_MA	-54.111389	-26.030278
Herpsilochmus rufimarginatus_MA	-54.614046	-25.916249
Herpsilochmus rufimarginatus_MA	-48.701212	-27.61003
Herpsilochmus rufimarginatus_MA	-39.698088	-18.408202
Herpsilochmus rufimarginatus_MA	-43.209357	-18.69105
Herpsilochmus rufimarginatus_MA	-55.566085	-27.462129
Herpsilochmus rufimarginatus_MA	-43.18526	-19.96733
Herpsilochmus rufimarginatus_MA	-49.170417	-26.643305
Herpsilochmus rufimarginatus_MA	-54.951999	-27.088148
Herpsilochmus rufimarginatus_MA	-34.95326	-6.998334
Herpsilochmus rufimarginatus_MA	-42.024722	-22.54
Herpsilochmus rufimarginatus_MA	-39.858889	-18.716111
Herpsilochmus rufimarginatus_MA	-36.08	-9.78
Herpsilochmus rufimarginatus_MA	-39.03	-16.28
Herpsilochmus rufimarginatus_MA	-40.07	-12.42
Herpsilochmus rufimarginatus_MA	-34.9	-8.05
Herpsilochmus rufimarginatus_MA	-39.08	-13.37
Herpsilochmus rufimarginatus_MA	-55.683333	-24.733333
Herpsilochmus rufimarginatus_MA	-56.216667	-25.833333
Herpsilochmus rufimarginatus_MA	-56.06	-25.2
Herpsilochmus rufimarginatus_MA	-54.94	-25.76
Herpsilochmus rufimarginatus_MA	-55.7	-24.51
Herpsilochmus rufimarginatus_MA	-55.748	-27.158
Herpsilochmus rufimarginatus_MA	-48.541288	-27.345697
Herpsilochmus rufimarginatus_MA	-42.514343	-22.245887
Herpsilochmus rufimarginatus_MA	-48.645751	-26.92576
Herpsilochmus rufimarginatus_MA	-53.877167	-25.828167
Herpsilochmus rufimarginatus_MA	-35.376111	-8.214167
Herpsilochmus rufimarginatus_MA	-55.968988	-27.503046
Herpsilochmus rufimarginatus_MA	-44.638266	-22.396588
Herpsilochmus rufimarginatus_MA	-46.886518	-22.850025
Herpsilochmus rufimarginatus_MA	-34.859233	-7.144669
Herpsilochmus rufimarginatus_MA	-42.86031	-22.479637
Herpsilochmus rufimarginatus_MA	-54.945	-27.017667
Herpsilochmus rufimarginatus_MA	-57.48	-22.83
Herpsilochmus rufimarginatus_MA	-54.4	-24.35
Herpsilochmus rufimarginatus_MA	-56.46	-23.51
Herpsilochmus rufimarginatus_MA	-55.33	-25.3
Herpsilochmus rufimarginatus_MA	-56.15	-25.26
Herpsilochmus rufimarginatus_MA	-54.67	-26.04
Herpsilochmus rufimarginatus_MA	-55.633333	-26.083333
Herpsilochmus rufimarginatus_MA	-56.133333	-22.483333
Herpsilochmus rufimarginatus_MA	-56.78	-26.05
Herpsilochmus rufimarginatus_MA	-54.85	-25.85
Herpsilochmus rufimarginatus_MA	-55.69	-25.74
Herpsilochmus rufimarginatus_MA	-55.683333	-24.15
Herpsilochmus rufimarginatus_MA	-56.58	-24.25
Herpsilochmus rufimarginatus_MA	-56.38	-23.5
Herpsilochmus rufimarginatus_MA	-55.51	-24.15
Herpsilochmus rufimarginatus_MA	-54.50861	-25.03883
Herpsilochmus rufimarginatus_MA	-56.2	-26.33
Herpsilochmus rufimarginatus_MA	-56.016667	-23.083333
Herpsilochmus rufimarginatus_MA	-55.35	-24.26
Herpsilochmus rufimarginatus_MA	-56.583333	-25.016667
Herpsilochmus rufimarginatus_MA	-55.8	-25.03
Herpsilochmus rufimarginatus_MA	-56.16	-23.83
Herpsilochmus rufimarginatus_MA	-54.213753	-25.68485
Herpsilochmus rufimarginatus_MA	-55.766833	-26.516
Herpsilochmus rufimarginatus_MA	-53.98201	-25.605618
Herpsilochmus rufimarginatus_MA	-49.202408	-26.625658
Herpsilochmus rufimarginatus_MA	-49.265969	-27.221585
Herpsilochmus rufimarginatus_MA	-42.642145	-22.444509
Herpsilochmus rufimarginatus_MA	-55.565457	-27.744239
Herpsilochmus rufimarginatus_MA	-55.383333	-24.116667
Herpsilochmus rufimarginatus_MA	-35.842778	-8.991667
Herpsilochmus rufimarginatus_MA	-55.55	-24.168056
Herpsilochmus rufimarginatus_MA	-54.523445	-25.86133
Herpsilochmus rufimarginatus_MA	-53.9	-25.9833
Herpsilochmus rufimarginatus_MA	-43.000059	-22.471875
Herpsilochmus rufimarginatus_MA	-43.135414	-22.873413
Herpsilochmus rufimarginatus_MA	-41.370874	-13.007105
Herpsilochmus rufimarginatus_MA	-53.922958	-26.486102
Herpsilochmus rufimarginatus_MA	-41.399746	-12.550009
Herpsilochmus rufimarginatus_MA	-54.823494	-25.024951
Herpsilochmus rufimarginatus_MA	-45.144196	-23.354839
Herpsilochmus rufimarginatus_MA	-53.8405	-26.425583
Herpsilochmus rufimarginatus_MA	-47.550888	-24.709254
Herpsilochmus rufimarginatus_MA	-45.617573	-22.731639
Herpsilochmus rufimarginatus_MA	-45.884914	-23.522677
Herpsilochmus rufimarginatus_MA	-47.426944	-24.2675
Herpsilochmus rufimarginatus_MA	-36.089836	-8.969637
Herpsilochmus rufimarginatus_MA	-55.665333	-27.416
Herpsilochmus rufimarginatus_MA	-35.124468	-8.575028
Herpsilochmus rufimarginatus_MA	-40.126876	-19.191658
Herpsilochmus rufimarginatus_MA	-35.947013	-9.139052
Herpsilochmus rufimarginatus_MA	-55.65	-24.466667
Herpsilochmus rufimarginatus_MA	-55.583333	-23.166667
Herpsilochmus rufimarginatus_MA	-55.896339	-23.404383
Herpsilochmus rufimarginatus_MA	-54.356087	-25.911388
Herpsilochmus rufimarginatus_MA	-55.516667	-26.35
Herpsilochmus rufimarginatus_MA	-47.011611	-23.966655
Herpsilochmus rufimarginatus_MA	-54.040528	-26.069931
Herpsilochmus rufimarginatus_MA	-40.160522	-19.033884
Herpsilochmus rufimarginatus_MA	-43.587433	-20.245174
Herpsilochmus rufimarginatus_MA	-46.397104	-23.373889
Herpsilochmus rufimarginatus_MA	-47.140875	-23.854943
Hylocharis cyanus_MA	-39.861944	-18.4
Hylocharis cyanus_MA	-43.23333	-22.9
Hylocharis cyanus_MA	-38.5167	-12.9833
Hylocharis cyanus_MA	-45.1714	-23.4792
Hylocharis cyanus_MA	-45.3044	-23.5623
Hylocharis cyanus_MA	-45.1647	-23.3194
Hylocharis cyanus_MA	-42.7119	-22.4878
Hylocharis cyanus_MA	-43.0000591	-22.4718752
Hylocharis cyanus_MA	-40.0586	-19.1526
Hylocharis cyanus_MA	-45.0878906	-23.4173837
Hylocharis cyanus_MA	-45.0714	-23.3944
Hylocharis cyanus_MA	-45.8849144	-23.522677
Hylocharis cyanus_MA	-46.4763	-20.2183
Hylocharis cyanus_MA	-45.0130463	-23.40436
Hylocharis cyanus_MA	-43.4884	-20.0977
Hylocharis cyanus_MA	-39.1724543	-16.3880651
Hylocharis cyanus_MA	-42.3722076	-22.5518792
Hylocharis cyanus_MA	-40.0754	-19.4096
Hylocharis cyanus_MA	-41.1705351	-20.8166178
Hylocharis cyanus_MA	-46.9957	-24.3139
Hylocharis cyanus_MA	-44.9079251	-23.3281291
Hylocharis cyanus_MA	-40.116565	-19.007947
Hylocharis cyanus_MA	-40.6006622	-19.9333323
Hylocharis cyanus_MA	-45.1733887	-23.5100453
Hylocharis cyanus_MA	-40.586586	-19.9230039
Hylocharis cyanus_MA	-46.5229	-23.4919
Hylocharis cyanus_MA	-40.1500511	-19.9881614
Hylocharis cyanus_MA	-44.584254	-22.3257872
Hylocharis cyanus_MA	-37.0821	-10.9375
Hylocharis cyanus_MA	-43.052	-22.9157
Hylocharis cyanus_MA	-35.7907104	-8.7004991
Hylocharis cyanus_MA	-43.5894	-19.2897
Hylocharis cyanus_MA	-48.41469	-24.26769
Hylocharis cyanus_MA	-42.771344	-22.451123
Hylocharis cyanus_MA	-42.6476	-22.4621
Hylocharis cyanus_MA	-42.8664207	-22.9621078
Hylocharis cyanus_MA	-44.5432	-22.9828
Hylocharis cyanus_MA	-45.9298897	-23.7498397
Hylocharis cyanus_MA	-45.5054	-23.1303
Hylocharis cyanus_MA	-43.6089	-19.3263
Hylocharis cyanus_MA	-36.0466	-9.15396
Hylocharis cyanus_MA	-45.5717	-22.7175
Hylocharis cyanus_MA	-36.5937424	-9.3128919
Hylocharis cyanus_MA	-39.2749081	-16.3527741
Hylocharis cyanus_MA	-45.1442	-23.3548
Hylocharis cyanus_MA	-39.0389214	-14.3330397
Hylocharis cyanus_MA	-39.1553	-9.96074
Hylocharis cyanus_MA	-38.386711	-3.896483
Hylocharis cyanus_MA	-39.284021	-3.254404
Hylocharis cyanus_MA	-40.973279	-3.686566
Hylocharis cyanus_MA	-40.8665	-3.80477
Hylocharis cyanus_MA	-35.9400773	-9.3029396
Hylocharis cyanus_MA	-35.857986	-9.227494
Hylocharis cyanus_MA	-35.7997222	-9.2538889
Hylocharis cyanus_MA	-41.1534119	-11.5587439
Hylocharis cyanus_MA	-39.094485	-16.306414
Hylocharis cyanus_MA	-39.1712809	-15.1432735
Hylocharis cyanus_MA	-39.0910399	-14.9740072
Hylocharis cyanus_MA	-39.028244	-15.190231
Hylocharis cyanus_MA	-39.2575407	-14.6861148
Hylocharis cyanus_MA	-39.0134382	-13.1554319
Hylocharis cyanus_MA	-39.3210554	-15.9584105
Hylocharis cyanus_MA	-39.0532637	-15.8237706
Hylocharis cyanus_MA	-39.0832186	-16.0559288
Hylocharis cyanus_MA	-39.1800785	-13.9260987
Hylocharis cyanus_MA	-39.5644283	-15.3919563
Hylocharis cyanus_MA	-39.2660984	-13.829188
Hylocharis cyanus_MA	-39.0258408	-14.326347
Hylocharis cyanus_MA	-38.03744	-12.567951
Hylocharis cyanus_MA	-40.079577	-14.436755
Hylocharis cyanus_MA	-38.4041691	-12.4485844
Hylocharis cyanus_MA	-40.1345426	-14.4132235
Hylocharis cyanus_MA	-39.3999553	-14.1550939
Hylocharis cyanus_MA	-39.1591787	-13.8780795
Hylocharis cyanus_MA	-39.31832	-14.181616
Hylocharis cyanus_MA	-40.526589	-15.790868
Hylocharis cyanus_MA	-39.180843	-14.259412
Hylocharis cyanus_MA	-39.7282791	-18.2261719
Hylocharis cyanus_MA	-39.408412	-15.202903
Hylocharis cyanus_MA	-39.016525	-14.300486
Hylocharis cyanus_MA	-40.393153	-15.731943
Hylocharis cyanus_MA	-39.9754715	-13.9024508
Hylocharis cyanus_MA	-39.127928	-16.554765
Hylocharis cyanus_MA	-41.243459	-13.4057967
Hylocharis cyanus_MA	-39.341034	-16.483773
Hylocharis cyanus_MA	-39.2507815	-16.4362498
Hylocharis cyanus_MA	-40.3354055	-14.617843
Hylocharis cyanus_MA	-40.5531549	-19.9073081
Hylocharis cyanus_MA	-40.0894547	-19.0166821
Hylocharis cyanus_MA	-41.123424	-20.076255
Hylocharis cyanus_MA	-39.6980882	-18.4082021
Hylocharis cyanus_MA	-39.9765015	-19.0577371
Hylocharis cyanus_MA	-39.861896	-18.8468172
Hylocharis cyanus_MA	-41.7603851	-20.5870189
Hylocharis cyanus_MA	-41.02675	-20.49277
Hylocharis cyanus_MA	-40.282986	-18.963484
Hylocharis cyanus_MA	-41.2933588	-20.7489706
Hylocharis cyanus_MA	-42.5059533	-21.8039739
Hylocharis cyanus_MA	-42.5494246	-19.6676356
Hylocharis cyanus_MA	-40.5163336	-15.8158429
Hylocharis cyanus_MA	-42.57871	-19.58636
Hylocharis cyanus_MA	-41.809845	-19.7236456
Hylocharis cyanus_MA	-42.4483056	-19.5121289
Hylocharis cyanus_MA	-35.6894088	-8.5296388
Hylocharis cyanus_MA	-35.8592033	-8.6963418
Hylocharis cyanus_MA	-34.928863	-7.9291424
Hylocharis cyanus_MA	-44.6135674	-22.4457998
Hylocharis cyanus_MA	-44.7422934	-22.3798412
Hylocharis cyanus_MA	-44.5949703	-22.460927
Hylocharis cyanus_MA	-42.5712514	-22.3845916
Hylocharis cyanus_MA	-42.1029729	-22.1909217
Hylocharis cyanus_MA	-43.2134342	-22.5179684
Hylocharis cyanus_MA	-42.8603096	-22.4796371
Hylocharis cyanus_MA	-43.1753426	-22.5075312
Hylocharis cyanus_MA	-41.7499781	-21.831066
Hylocharis cyanus_MA	-42.0100451	-21.9627881
Hylocharis cyanus_MA	-43.0757618	-22.321394
Hylocharis cyanus_MA	-42.0154095	-22.4560909
Hylocharis cyanus_MA	-42.8093219	-22.541138
Hylocharis cyanus_MA	-42.294488	-22.5105747
Hylocharis cyanus_MA	-42.0538187	-21.0690136
Hylocharis cyanus_MA	-44.5379734	-22.9947431
Hylocharis cyanus_MA	-43.43701	-22.603741
Hylocharis cyanus_MA	-43.4137674	-22.5933011
[truncated: 1,894 more rows]
